# Supplementary material for: The embryo-derived protein PDI is highly conserved among placental mammals and alters the endometrial transcriptome and secretome in vitro across species with differing implantation strategies
Source: Biol Reprod. 2025 Dec 4;114(4):1295–311. doi: 10.1093/biolre/ioaf263 (PMC13079457; doi:10.1093/biolre/ioaf263)
Supplement: PDI_paper_Supplementary_tables_ioaf263 [file pdi_paper_supplementary_tables_ioaf263.xlsx]

## Sheet: Table S1
Supplementary table S1. Bovine endometrial epithelial cell transcriptional response to rbP4HB treatment for 24hr compared to vehicle control (n=3), padj <0.05 and Log2FoldChange >1 or <-1
gene_id	gene_name	gene_biotype	baseMean	log2FoldChange	lfcSE	stat	pvalue	padj
ENSBTAG00000022395	NA	protein_coding	96.7179	4.73408	0.353232	13.4022	5.87193e-41	2.49244e-37
ENSBTAG00000053806	NA	protein_coding	777.503	4.43003	0.341019	12.9906	1.38377e-38	4.40522e-35
ENSBTAG00000011936	ATP8B4	protein_coding	1264.47	4.22779	0.332184	12.7273	4.17118e-37	1.06232e-33
ENSBTAG00000009812	CXCL5	protein_coding	322.558	4.20355	0.358709	11.7185	1.0243e-31	1.44928e-28
ENSBTAG00000034372	NA	protein_coding	146.703	4.19834	0.267438	15.6983	1.55278e-55	1.97731e-51
ENSBTAG00000012638	S100A12	protein_coding	108.931	4.01904	0.371491	10.8187	2.80777e-27	3.57541e-24
ENSBTAG00000037527	OAS1Z	protein_coding	397.572	3.84794	0.302723	12.7111	5.13141e-37	1.08906e-33
ENSBTAG00000014707	ISG15	protein_coding	7631.66	3.48944	0.286578	12.1762	4.16063e-34	7.56877e-31
ENSBTAG00000052397	NA	protein_coding	119.729	3.45998	0.385644	8.97195	2.91303e-19	1.61281e-16
ENSBTAG00000012640	S100A8	protein_coding	40.8243	3.40213	0.381495	8.91788	4.75298e-19	2.52185e-16
ENSBTAG00000015094	VNN1	protein_coding	74.4137	3.37646	0.36443	9.26503	1.95022e-20	1.46083e-17
ENSBTAG00000012406	ZBP1	protein_coding	852.29	3.32346	0.318292	10.4415	1.60231e-25	1.85489e-22
ENSBTAG00000001292	LTF	protein_coding	486.696	3.27577	0.32027	10.2282	1.48303e-24	1.45268e-21
ENSBTAG00000018125	KIF5C	protein_coding	212.927	3.26668	0.367227	8.89553	5.81408e-19	2.84756e-16
ENSBTAG00000020674	LTB	protein_coding	167.395	3.26504	0.360527	9.05629	1.34967e-19	7.81216e-17
ENSBTAG00000014628	OAS2	protein_coding	134.505	3.1053	0.384803	8.06984	7.03876e-16	2.80099e-13
ENSBTAG00000007881	IFIT1	protein_coding	14756.8	3.10229	0.322019	9.63387	5.75227e-22	4.8833e-19
ENSBTAG00000001852	BREH1	protein_coding	73.4344	3.09032	0.383602	8.05606	7.87933e-16	3.04047e-13
ENSBTAG00000053807	OAS1X	protein_coding	1436.99	3.06136	0.344018	8.89883	5.64407e-19	2.84756e-16
ENSBTAG00000012335	UBA7	protein_coding	1107.88	3.04164	0.212738	14.2976	2.26377e-46	1.44134e-42
ENSBTAG00000039861	OAS1Y	protein_coding	9080.05	3.01862	0.254196	11.8751	1.59352e-32	2.53648e-29
ENSBTAG00000037558	GRO1	protein_coding	31.2597	2.91511	0.368829	7.9037	2.70754e-15	9.57718e-13
ENSBTAG00000053766	NA	protein_coding	128.005	2.89134	0.354222	8.1625	3.28156e-16	1.34798e-13
ENSBTAG00000011511	NA	protein_coding	2750.06	2.88033	0.30374	9.48287	2.47385e-21	1.96888e-18
ENSBTAG00000001576	TMEM140	protein_coding	140.226	2.79322	0.368255	7.585	3.32481e-14	9.6223e-12
ENSBTAG00000054278	M-SAA3.2	protein_coding	1155.74	2.78103	0.394329	7.05258	1.75634e-12	3.92373e-10
ENSBTAG00000007554	IFI6	protein_coding	7171.6	2.74806	0.302931	9.07156	1.17328e-19	7.14726e-17
ENSBTAG00000006156	BST1	protein_coding	140.234	2.70448	0.386682	6.99408	2.66998e-12	5.76264e-10
ENSBTAG00000030932	IFI44L	protein_coding	2274.65	2.68711	0.315017	8.53005	1.46281e-17	6.42325e-15
ENSBTAG00000016661	USP18	protein_coding	2364.1	2.68224	0.325227	8.24729	1.62025e-16	6.87744e-14
ENSBTAG00000025471	TNF	protein_coding	16.2554	2.6637	0.392495	6.78658	1.14823e-11	2.29953e-09
ENSBTAG00000003313	TNFRSF9	protein_coding	29.1578	2.66233	0.385796	6.90088	5.1682e-12	1.09686e-09
ENSBTAG00000001325	UPB1	protein_coding	37.3609	2.66217	0.393384	6.76735	1.31166e-11	2.56964e-09
ENSBTAG00000008406	TREX1	protein_coding	314.048	2.65108	0.291241	9.10269	8.81206e-20	5.90594e-17
ENSBTAG00000002898	UNC45B	protein_coding	33.048	2.62987	0.361339	7.27812	3.38496e-13	8.13283e-11
ENSBTAG00000017280	C3	protein_coding	154.757	2.60347	0.370646	7.02414	2.15382e-12	4.72876e-10
ENSBTAG00000016722	PGGHG	protein_coding	610.229	2.5173	0.314204	8.01168	1.13154e-15	4.23795e-13
ENSBTAG00000011321	NUGGC	protein_coding	49.3901	2.51205	0.39427	6.37139	1.87328e-10	3.05825e-08
ENSBTAG00000037778	CXCL3	protein_coding	39.1751	2.49559	0.340484	7.32955	2.30931e-13	5.65516e-11
ENSBTAG00000031214	NA	protein_coding	57.4961	2.48727	0.347814	7.15116	8.6045e-13	1.9566e-10
ENSBTAG00000031750	PLAC8B	protein_coding	1407.02	2.48472	0.39327	6.3181	2.64803e-10	3.96706e-08
ENSBTAG00000049808	NA	protein_coding	37.5898	2.48032	0.392782	6.31475	2.70592e-10	4.00664e-08
ENSBTAG00000034349	IFI44	protein_coding	1820.62	2.47783	0.388222	6.3825	1.74215e-10	2.88111e-08
ENSBTAG00000007077	ABHD1	protein_coding	80.4467	2.4773	0.318365	7.7813	7.17807e-15	2.34373e-12
ENSBTAG00000046628	LYZ3	protein_coding	39.1843	2.46865	0.393063	6.28055	3.37369e-10	4.7734e-08
ENSBTAG00000038154	HSH2D	protein_coding	53.5078	2.46106	0.377849	6.51335	7.34912e-11	1.31808e-08
ENSBTAG00000020736	CD40	protein_coding	199.779	2.44325	0.358762	6.81022	9.74517e-12	2.00153e-09
ENSBTAG00000008471	MX2	protein_coding	16918.7	2.42738	0.388963	6.24066	4.35724e-10	5.84054e-08
ENSBTAG00000046750	B3GNT3	protein_coding	133.222	2.41625	0.28264	8.54886	1.24312e-17	5.86292e-15
ENSBTAG00000053889	LAP	protein_coding	14.8722	2.40317	0.393538	6.10657	1.01793e-09	1.27082e-07
ENSBTAG00000015830	SLC5A5	protein_coding	367.717	2.39138	0.233732	10.2313	1.43639e-24	1.45268e-21
ENSBTAG00000032265	RTP4	protein_coding	692.767	2.38838	0.332075	7.19231	6.37043e-13	1.47493e-10
ENSBTAG00000019979	CMPK2	protein_coding	914.659	2.38793	0.311185	7.67367	1.6714e-14	4.94968e-12
ENSBTAG00000014878	COX7A1	protein_coding	59.0689	2.38527	0.392349	6.07946	1.20586e-09	1.49082e-07
ENSBTAG00000020485	ARRB1	protein_coding	196.843	2.36226	0.30678	7.70017	1.35888e-14	4.11999e-12
ENSBTAG00000050846	NA	protein_coding	57.1112	2.31698	0.39433	5.87572	4.20998e-09	4.58204e-07
ENSBTAG00000012989	UBE2L6	protein_coding	280.769	2.30902	0.298248	7.74195	9.78997e-15	3.04062e-12
ENSBTAG00000014529	GBP4	protein_coding	4512.91	2.21668	0.296371	7.4794	7.46607e-14	2.02283e-11
ENSBTAG00000021485	C3H1orf54	protein_coding	52.6573	2.20222	0.393516	5.59626	2.19027e-08	2.02108e-06
ENSBTAG00000004560	CLEC4F	protein_coding	27.3696	2.1726	0.393356	5.52323	3.3282e-08	2.94315e-06
ENSBTAG00000038233	NA	protein_coding	3074.65	2.16505	0.39138	5.53182	3.16925e-08	2.82218e-06
ENSBTAG00000001143	NA	protein_coding	3592.82	2.15275	0.292211	7.36712	1.74347e-13	4.35321e-11
ENSBTAG00000016061	RSAD2	protein_coding	10616	2.1348	0.389583	5.47971	4.26012e-08	3.66984e-06
ENSBTAG00000002555	PDZK1IP1	protein_coding	35.1742	2.1202	0.346977	6.11049	9.93283e-10	1.25232e-07
ENSBTAG00000011467	BATF2	protein_coding	19.6852	2.11238	0.39397	5.36178	8.24041e-08	6.24604e-06
ENSBTAG00000030913	MX1	protein_coding	8268.54	2.10714	0.271489	7.76141	8.39891e-15	2.67379e-12
ENSBTAG00000045588	NA	protein_coding	1005.03	2.09895	0.393118	5.33923	9.33405e-08	7.03313e-06
ENSBTAG00000016208	TGM2	protein_coding	293.418	2.0819	0.332147	6.26801	3.65697e-10	5.06173e-08
ENSBTAG00000003366	DDX58	protein_coding	4381.06	2.07537	0.274295	7.56623	3.84226e-14	1.08727e-11
ENSBTAG00000011563	TNFSF13B	protein_coding	518.047	2.07233	0.343157	6.03901	1.55059e-09	1.8805e-07
ENSBTAG00000016683	NFKBIA	protein_coding	284.063	2.03791	0.26991	7.55035	4.34102e-14	1.20171e-11
ENSBTAG00000038619	NA	protein_coding	1581.71	2.00243	0.301232	6.64747	2.98174e-11	5.66709e-09
ENSBTAG00000051845	NA	protein_coding	27.151	1.97886	0.394273	5.01901	5.1939e-07	3.17977e-05
ENSBTAG00000001060	CXCR4	protein_coding	101.973	1.97829	0.364212	5.4317	5.5819e-08	4.47044e-06
ENSBTAG00000004679	WARS	protein_coding	13105.1	1.97026	0.265037	7.43392	1.05429e-13	2.73985e-11
ENSBTAG00000006801	TMEM106A	protein_coding	190.501	1.95223	0.307899	6.34047	2.29058e-10	3.5571e-08
ENSBTAG00000007450	C2	protein_coding	56.862	1.95133	0.393374	4.96049	7.03168e-07	4.05165e-05
ENSBTAG00000008008	TLR2	protein_coding	99.6604	1.94934	0.387685	5.02815	4.95237e-07	3.06133e-05
ENSBTAG00000019432	NA	protein_coding	24.8208	1.94899	0.361295	5.39445	6.87341e-08	5.30746e-06
ENSBTAG00000019577	ACKR4	protein_coding	427.82	1.94076	0.324865	5.97404	2.31448e-09	2.65519e-07
ENSBTAG00000050417	NA	protein_coding	113.281	1.94064	0.367552	5.27991	1.29249e-07	9.51361e-06
ENSBTAG00000051891	NA	protein_coding	31.9291	1.93828	0.394314	4.91557	8.85236e-07	4.9659e-05
ENSBTAG00000049137	NA	lncRNA	49.376	1.9364	0.393094	4.92605	8.39074e-07	4.74878e-05
ENSBTAG00000022489	NA	protein_coding	5244.62	1.9134	0.20778	9.20877	3.29877e-20	2.3337e-17
ENSBTAG00000001244	PLAT	protein_coding	65130.3	1.90378	0.316146	6.02183	1.72458e-09	2.05241e-07
ENSBTAG00000017823	CFAP52	protein_coding	20.9267	1.8873	0.391321	4.8229	1.41489e-06	7.38412e-05
ENSBTAG00000017969	CA4	protein_coding	144.711	1.88117	0.240165	7.83282	4.77051e-15	1.59862e-12
ENSBTAG00000008612	C1R	protein_coding	40.417	1.87776	0.390804	4.80485	1.54869e-06	7.99887e-05
ENSBTAG00000027534	NA	protein_coding	426.291	1.87137	0.318069	5.88353	4.01611e-09	4.40872e-07
ENSBTAG00000002817	SLC46A1	protein_coding	183.797	1.86913	0.206054	9.07106	1.17868e-19	7.14726e-17
ENSBTAG00000012851	SLC5A1	protein_coding	25.547	1.86186	0.369074	5.04467	4.5431e-07	2.83588e-05
ENSBTAG00000014721	MUC4	protein_coding	154.515	1.85343	0.366237	5.06072	4.17672e-07	2.68618e-05
ENSBTAG00000046580	DHX58	protein_coding	2807.05	1.84678	0.249704	7.3959	1.4045e-13	3.57699e-11
ENSBTAG00000009768	IFIT3	protein_coding	5066.66	1.84642	0.391989	4.71038	2.47255e-06	0.000117618
ENSBTAG00000008714	CLSTN2	protein_coding	18.7175	1.84393	0.376321	4.8999	9.58861e-07	5.33194e-05
ENSBTAG00000017040	LY6E	protein_coding	571.851	1.8281	0.282137	6.4795	9.20248e-11	1.60527e-08
ENSBTAG00000008021	NA	protein_coding	549.236	1.82399	0.394333	4.62551	3.73683e-06	0.000171786
ENSBTAG00000000185	SLC6A14	protein_coding	111.65	1.82225	0.32876	5.5428	2.97674e-08	2.66942e-06
ENSBTAG00000011343	XAF1	protein_coding	963.257	1.78172	0.282562	6.3056	2.87071e-10	4.20179e-08
ENSBTAG00000012004	TGFB3	protein_coding	44.9364	1.7746	0.3864	4.59264	4.37675e-06	0.000193519
ENSBTAG00000016357	VNN2	protein_coding	290.504	1.76951	0.394128	4.48967	7.13333e-06	0.000288368
ENSBTAG00000016709	NT5C3A	protein_coding	916.496	1.76858	0.321625	5.49891	3.82151e-08	3.35608e-06
ENSBTAG00000017670	NA	protein_coding	1398.9	1.76164	0.390101	4.51585	6.30643e-06	0.000263299
ENSBTAG00000012280	PGLYRP2	protein_coding	215.501	1.7555	0.388088	4.52347	6.08335e-06	0.000255661
ENSBTAG00000017287	DRAM1	protein_coding	224.679	1.75104	0.31235	5.60603	2.07024e-08	1.97695e-06
ENSBTAG00000032277	KYNU	protein_coding	52.8906	1.75007	0.391329	4.47214	7.74422e-06	0.000309138
ENSBTAG00000005989	LAP3	protein_coding	2438.94	1.74983	0.280045	6.24839	4.14712e-10	5.61802e-08
ENSBTAG00000018994	TNFSF10	protein_coding	796.888	1.73065	0.303835	5.69601	1.22646e-08	1.2395e-06
ENSBTAG00000015752	SP110	protein_coding	132.564	1.72686	0.285318	6.05241	1.42697e-09	1.74722e-07
ENSBTAG00000005581	CCL25	protein_coding	12.4822	1.72679	0.392472	4.39977	1.08365e-05	0.000414392
ENSBTAG00000008142	IFIH1	protein_coding	2227.78	1.72565	0.257487	6.70188	2.05754e-11	3.96981e-09
ENSBTAG00000019017	NA	protein_coding	21.1976	1.71658	0.373476	4.59623	4.3021e-06	0.000190881
ENSBTAG00000038844	ANKRD35	protein_coding	28.3147	1.71065	0.388192	4.40672	1.0495e-05	0.00040498
ENSBTAG00000001806	IQCD	protein_coding	187.798	1.70985	0.332918	5.13596	2.80702e-07	1.91147e-05
ENSBTAG00000010382	MUC13	protein_coding	340.794	1.70631	0.268587	6.35289	2.113e-10	3.36337e-08
ENSBTAG00000009933	DTX3L	protein_coding	1631.8	1.68987	0.249036	6.78564	1.15573e-11	2.29953e-09
ENSBTAG00000019054	EPSTI1	protein_coding	2390.72	1.68561	0.268205	6.28477	3.28331e-10	4.69772e-08
ENSBTAG00000014655	MYO1A	protein_coding	395.252	1.68543	0.211432	7.97151	1.56751e-15	5.70306e-13
ENSBTAG00000007935	CALCOCO2	protein_coding	2164.8	1.67005	0.305565	5.46544	4.61747e-08	3.91993e-06
ENSBTAG00000038536	NA	protein_coding	979.846	1.65071	0.277628	5.94578	2.75139e-09	3.10055e-07
ENSBTAG00000008953	TAP1	protein_coding	2174.41	1.64945	0.27869	5.91858	3.24742e-09	3.62742e-07
ENSBTAG00000001043	LUZP2	protein_coding	448.29	1.64743	0.39429	4.17821	2.93807e-05	0.000969258
ENSBTAG00000032515	PLA2R1	protein_coding	521.488	1.64414	0.393588	4.17731	2.94978e-05	0.000970606
ENSBTAG00000054066	NA	protein_coding	296.47	1.63398	0.345512	4.72915	2.25461e-06	0.000108811
ENSBTAG00000018773	RND1	protein_coding	42.2294	1.62956	0.357278	4.56105	5.08982e-06	0.000219708
ENSBTAG00000012261	RAB19	protein_coding	296.628	1.61922	0.279753	5.78801	7.12238e-09	7.55804e-07
ENSBTAG00000020893	MATN3	protein_coding	243.609	1.61223	0.337962	4.77046	1.83809e-06	9.14305e-05
ENSBTAG00000002765	CYP24A1	protein_coding	46.9334	1.60987	0.356115	4.52066	6.16476e-06	0.00025823
ENSBTAG00000004272	ISG12(B)	protein_coding	4329.48	1.60539	0.393785	4.07681	4.56573e-05	0.0014134
ENSBTAG00000015919	PARM1	protein_coding	21.579	1.59782	0.389829	4.09879	4.15317e-05	0.00130907
ENSBTAG00000014762	ISG20	protein_coding	500.632	1.5877	0.289752	5.4795	4.26525e-08	3.66984e-06
ENSBTAG00000034918	IFIT2	protein_coding	1599.74	1.57258	0.392458	4.007	6.14948e-05	0.00180017
ENSBTAG00000021048	ADM	protein_coding	1605.48	1.5712	0.316523	4.96394	6.90765e-07	3.99827e-05
ENSBTAG00000021435	MAFF	protein_coding	149.531	1.56593	0.279372	5.60516	2.08059e-08	1.97695e-06
ENSBTAG00000009664	SP140L	protein_coding	1138.63	1.56471	0.261607	5.98114	2.21575e-09	2.56504e-07
ENSBTAG00000011487	PLEKHS1	protein_coding	2590.08	1.56328	0.338984	4.61165	3.9948e-06	0.000181031
ENSBTAG00000006638	BCL2L12	protein_coding	210.046	1.55933	0.306086	5.09443	3.4979e-07	2.30689e-05
ENSBTAG00000050239	NA	protein_coding	12.2638	1.54784	0.393053	3.938	8.21619e-05	0.00227446
ENSBTAG00000011316	ZC3H12A	protein_coding	99.3592	1.54712	0.249099	6.21085	5.26998e-10	6.99041e-08
ENSBTAG00000008703	EIF2AK2	protein_coding	3220.38	1.54185	0.21361	7.21806	5.27355e-13	1.24358e-10
ENSBTAG00000020166	ZNFX1	protein_coding	8010.33	1.53237	0.247739	6.18542	6.19368e-10	8.13096e-08
ENSBTAG00000007075	NA	protein_coding	1903.86	1.52564	0.293436	5.19924	2.00109e-07	1.40784e-05
ENSBTAG00000011941	LYZ1	protein_coding	342.391	1.522	0.382663	3.97739	6.96761e-05	0.00200283
ENSBTAG00000047133	NA	protein_coding	345.71	1.51044	0.303423	4.97798	6.42501e-07	3.77033e-05
ENSBTAG00000021002	ACP2	protein_coding	788.449	1.50904	0.310649	4.85771	1.18751e-06	6.35369e-05
ENSBTAG00000001163	H2AFY2	protein_coding	32.7906	1.50569	0.356226	4.22678	2.37061e-05	0.000807149
ENSBTAG00000014921	IL6	protein_coding	1803.53	1.50288	0.268261	5.60229	2.11541e-08	1.97695e-06
ENSBTAG00000004136	NFE2L3	protein_coding	2245.12	1.50191	0.312923	4.79961	1.58972e-06	8.16271e-05
ENSBTAG00000046324	NA	protein_coding	288.81	1.501	0.391164	3.83727	0.000124411	0.00319405
ENSBTAG00000017104	MUC1	protein_coding	821.654	1.49996	0.259684	5.7761	7.64511e-09	7.97974e-07
ENSBTAG00000005146	NA	protein_coding	1274.45	1.49502	0.292976	5.10289	3.34512e-07	2.2302e-05
ENSBTAG00000055140	NA	protein_coding	300.328	1.49354	0.394056	3.79017	0.000150544	0.00365845
ENSBTAG00000025762	CNP	protein_coding	1539.62	1.49231	0.259288	5.75541	8.64337e-09	8.94834e-07
ENSBTAG00000015318	NECTIN2	protein_coding	3559.77	1.49229	0.243357	6.1321	8.67259e-10	1.10437e-07
ENSBTAG00000009289	MS4A8	protein_coding	8404.52	1.4895	0.228216	6.52672	6.72274e-11	1.22296e-08
ENSBTAG00000020535	PYCARD	protein_coding	88.0194	1.48294	0.342956	4.32399	1.53234e-05	0.000554341
ENSBTAG00000037702	SP140L	protein_coding	361.275	1.47991	0.232874	6.35499	2.08436e-10	3.35978e-08
ENSBTAG00000000436	TNFAIP3	protein_coding	128.738	1.47742	0.295542	4.99903	5.76206e-07	3.44479e-05
ENSBTAG00000014705	HES4	protein_coding	52.4971	1.47517	0.363309	4.06038	4.8993e-05	0.00150695
ENSBTAG00000018709	CATSPERB	protein_coding	25.163	1.47506	0.366069	4.02945	5.59087e-05	0.00166341
ENSBTAG00000020580	TCN1	protein_coding	3983.07	1.4733	0.329415	4.47247	7.73224e-06	0.000309138
ENSBTAG00000053424	NA	lncRNA	13.1849	1.46735	0.382256	3.83865	0.000123715	0.00318904
ENSBTAG00000017425	GJB2	protein_coding	108.437	1.46662	0.279375	5.24963	1.52409e-07	1.10901e-05
ENSBTAG00000049223	SPTSSB	protein_coding	1423.23	1.46478	0.232826	6.29132	3.14777e-10	4.55496e-08
ENSBTAG00000021102	GALM	protein_coding	1812.61	1.45482	0.220171	6.6077	3.90331e-11	7.30951e-09
ENSBTAG00000021842	FCGR2B	protein_coding	14.2027	1.45137	0.394263	3.68122	0.000232124	0.00510513
ENSBTAG00000003290	SLC9A7	protein_coding	78.237	1.45017	0.387169	3.74558	0.000179979	0.004167
ENSBTAG00000009677	PARP10	protein_coding	1276.86	1.44967	0.231058	6.27407	3.51725e-10	4.92184e-08
ENSBTAG00000012210	C5	protein_coding	14.7166	1.4431	0.393735	3.66514	0.000247199	0.0053809
ENSBTAG00000007519	ADAR	protein_coding	599.076	1.43883	0.183446	7.84335	4.38693e-15	1.50982e-12
ENSBTAG00000000735	BCL2A1	protein_coding	171.939	1.43727	0.243229	5.9091	3.43983e-09	3.80893e-07
ENSBTAG00000007867	STAT1	protein_coding	5230.29	1.43244	0.273272	5.24183	1.5899e-07	1.15033e-05
ENSBTAG00000021273	SEMA4B	protein_coding	421.753	1.43085	0.167637	8.53537	1.39703e-17	6.3535e-15
ENSBTAG00000018569	CUL4B	protein_coding	1339.84	1.43	0.2974	4.80833	1.52197e-06	7.91051e-05
ENSBTAG00000008291	PROCR	protein_coding	1075.94	1.4295	0.337803	4.23176	2.31865e-05	0.00079584
ENSBTAG00000010163	SCNN1G	protein_coding	162.846	1.42797	0.35931	3.9742	7.0615e-05	0.00202525
ENSBTAG00000052130	NA	protein_coding	181.62	1.42307	0.279962	5.08309	3.71345e-07	2.4126e-05
ENSBTAG00000018059	CD80	protein_coding	97.0128	1.40799	0.373139	3.77337	0.000161057	0.00381919
ENSBTAG00000000667	APOL3	protein_coding	504.625	1.40587	0.282612	4.97455	6.53979e-07	3.82008e-05
ENSBTAG00000007389	IFI35	protein_coding	2023.96	1.40224	0.241029	5.81773	5.96535e-09	6.38342e-07
ENSBTAG00000005842	ABCC10	protein_coding	57.6779	1.39896	0.370118	3.77975	0.000156985	0.00374354
ENSBTAG00000001368	LGALS3BP	protein_coding	487.839	1.39833	0.264989	5.27694	1.31362e-07	9.61357e-06
ENSBTAG00000015032	CD14	protein_coding	194.77	1.38906	0.358982	3.86944	0.000109088	0.002882
ENSBTAG00000038428	RELB	protein_coding	106.771	1.38386	0.297279	4.6551	3.23824e-06	0.000151047
ENSBTAG00000031497	FGFBP1	protein_coding	192.405	1.38182	0.349982	3.94825	7.87233e-05	0.00220807
ENSBTAG00000010987	NFKBIZ	protein_coding	442.699	1.37805	0.22918	6.01297	1.82157e-09	2.14776e-07
ENSBTAG00000037533	C4A	protein_coding	27.4311	1.37472	0.381501	3.60344	0.000314032	0.00653413
ENSBTAG00000051904	NA	protein_coding	18.8423	1.37437	0.392213	3.50415	0.000458069	0.00885137
ENSBTAG00000038139	CERCAM	protein_coding	26.4079	1.3708	0.354554	3.86627	0.000110512	0.00290757
ENSBTAG00000055051	RNF125	protein_coding	292.975	1.37058	0.299097	4.5824	4.5966e-06	0.000201145
ENSBTAG00000009681	PPP2R3C	protein_coding	676.5	1.36965	0.293416	4.66795	3.04224e-06	0.000142951
ENSBTAG00000016042	TM6SF2	protein_coding	55.9833	1.36885	0.324502	4.21831	2.46139e-05	0.000831911
ENSBTAG00000051542	NA	protein_coding	176.671	1.36768	0.268512	5.09353	3.5145e-07	2.30689e-05
ENSBTAG00000045902	EPHB2	protein_coding	93.4138	1.36339	0.343324	3.97116	7.15248e-05	0.00204215
ENSBTAG00000013275	MAD2L2	protein_coding	304.477	1.3586	0.302157	4.49635	6.91309e-06	0.00028125
ENSBTAG00000011274	ENO2	protein_coding	20.3821	1.35554	0.38843	3.48979	0.000483399	0.00925646
ENSBTAG00000049487	NA	protein_coding	31.1244	1.3547	0.394329	3.43545	0.00059158	0.010865
ENSBTAG00000020538	HERC5	protein_coding	2349.07	1.35285	0.270057	5.00948	5.45776e-07	3.32532e-05
ENSBTAG00000015249	B4GALT1	protein_coding	486.794	1.35197	0.259909	5.20173	1.97442e-07	1.3968e-05
ENSBTAG00000023411	NA	protein_coding	609.646	1.34703	0.25792	5.22268	1.76354e-07	1.25457e-05
ENSBTAG00000034875	ALPK1	protein_coding	226.898	1.34484	0.30672	4.38458	1.16211e-05	0.000439118
ENSBTAG00000017367	IFIT5	protein_coding	3572	1.34269	0.238323	5.63389	1.76188e-08	1.72583e-06
ENSBTAG00000006846	LGALS9	protein_coding	729.314	1.33975	0.207857	6.44553	1.15195e-10	1.98228e-08
ENSBTAG00000030921	FAM3B	protein_coding	168.829	1.33859	0.21107	6.3419	2.26948e-10	3.5571e-08
ENSBTAG00000017830	RBMS2	protein_coding	651.253	1.33511	0.276825	4.82294	1.41457e-06	7.38412e-05
ENSBTAG00000005816	IRF9	protein_coding	563.388	1.32982	0.20232	6.57286	4.93571e-11	9.10889e-09
ENSBTAG00000046862	MARCKSL1	protein_coding	26.6397	1.32638	0.349899	3.79073	0.000150202	0.00365712
ENSBTAG00000012330	B2M	protein_coding	10648.2	1.32588	0.20422	6.49239	8.44866e-11	1.49424e-08
ENSBTAG00000048470	IFITM1	protein_coding	250.34	1.31513	0.351796	3.73835	0.000185233	0.00426539
ENSBTAG00000024406	AGR2	protein_coding	5396.15	1.31303	0.241591	5.43495	5.4811e-08	4.44563e-06
ENSBTAG00000017135	CTSS	protein_coding	4734.25	1.31075	0.2875	4.55911	5.13712e-06	0.000221
ENSBTAG00000001476	NA	protein_coding	464.11	1.30985	0.317528	4.12514	3.70504e-05	0.00117984
ENSBTAG00000001249	SULT1B1	protein_coding	13.9764	1.30562	0.392315	3.328	0.00087472	0.0146755
ENSBTAG00000047262	KRT42	protein_coding	12.0322	1.30514	0.394049	3.31212	0.000925907	0.0154124
ENSBTAG00000003196	PAPSS2	protein_coding	245.262	1.30273	0.339418	3.83813	0.000123975	0.00318928
ENSBTAG00000044125	NA	protein_coding	16.9758	1.29644	0.394282	3.28811	0.00100864	0.0165302
ENSBTAG00000011525	SLC5A8	protein_coding	320.093	1.29628	0.300888	4.30819	1.64594e-05	0.000590407
ENSBTAG00000049851	PMAIP1	protein_coding	134.323	1.2948	0.288019	4.49554	6.9395e-06	0.000281426
ENSBTAG00000012419	BCL2L15	protein_coding	375.091	1.29228	0.39426	3.27773	0.00104645	0.0169106
ENSBTAG00000004380	STAT2	protein_coding	2147.36	1.29115	0.231713	5.57221	2.51529e-08	2.27161e-06
ENSBTAG00000009132	TMPRSS2	protein_coding	59.5835	1.29096	0.305373	4.22749	2.36315e-05	0.000806767
ENSBTAG00000005718	PLIN2	protein_coding	499.286	1.29014	0.277974	4.64123	3.46343e-06	0.000159794
ENSBTAG00000003845	CSRNP1	protein_coding	29.6592	1.28471	0.335132	3.83345	0.000126361	0.00322461
ENSBTAG00000025920	NA	protein_coding	534.504	1.28354	0.325324	3.94541	7.96623e-05	0.00222949
ENSBTAG00000010362	NOSTRIN	protein_coding	960.295	1.28098	0.227457	5.63177	1.78365e-08	1.73382e-06
ENSBTAG00000015178	ECI2	protein_coding	183.549	1.2787	0.337484	3.78891	0.000151312	0.00366207
ENSBTAG00000019563	C5H22orf23	protein_coding	20.1611	1.27354	0.372482	3.41906	0.000628387	0.0113021
ENSBTAG00000002779	GABRP	protein_coding	1059.81	1.27142	0.332218	3.82706	0.000129683	0.00328927
ENSBTAG00000014728	TAPBPL	protein_coding	700.785	1.27095	0.275783	4.60853	4.05523e-06	0.000182538
ENSBTAG00000005182	BoLA	protein_coding	3581.56	1.26943	0.253473	5.00813	5.49626e-07	3.33283e-05
ENSBTAG00000004124	CPOX	protein_coding	1001.36	1.26737	0.298831	4.24108	2.22445e-05	0.000767646
ENSBTAG00000012234	RHBG	protein_coding	13.199	1.26706	0.391401	3.23725	0.00120688	0.0189968
ENSBTAG00000012997	SMPDL3B	protein_coding	171.303	1.26352	0.258909	4.88016	1.05998e-06	5.84322e-05
ENSBTAG00000012462	MAP1LC3C	protein_coding	15.291	1.26095	0.39427	3.19819	0.00138295	0.0210192
ENSBTAG00000002069	BOLA	protein_coding	7056.29	1.25587	0.276046	4.5495	5.37734e-06	0.000230556
ENSBTAG00000015865	CAPN14	protein_coding	80.3801	1.25568	0.331116	3.79227	0.000149279	0.00364161
ENSBTAG00000053071	NA	protein_coding	28.7712	1.25517	0.393066	3.19327	0.00140672	0.021124
ENSBTAG00000014841	GBA	protein_coding	1480.43	1.25107	0.223268	5.60345	2.10123e-08	1.97695e-06
ENSBTAG00000000720	CTSL	protein_coding	2231.57	1.24902	0.257168	4.8568	1.19296e-06	6.35612e-05
ENSBTAG00000015311	PTPRR	protein_coding	83.2399	1.24839	0.32952	3.78851	0.000151556	0.00366207
ENSBTAG00000006523	SOD2	protein_coding	3499.06	1.24708	0.386211	3.22902	0.00124217	0.0194083
ENSBTAG00000011100	CTSC	protein_coding	1188.18	1.2415	0.337599	3.67744	0.000235585	0.00516574
ENSBTAG00000010303	ICAM1	protein_coding	344.245	1.23839	0.31867	3.88612	0.00010186	0.00273016
ENSBTAG00000007593	AIDA	protein_coding	572.207	1.23695	0.248021	4.98727	6.12376e-07	3.61018e-05
ENSBTAG00000005280	ADA	protein_coding	4914.92	1.23582	0.239779	5.15401	2.54973e-07	1.7718e-05
ENSBTAG00000018417	PSMF1	protein_coding	833.632	1.23265	0.191366	6.44132	1.18441e-10	2.01097e-08
ENSBTAG00000016378	LRP10	protein_coding	419.299	1.23237	0.213226	5.77965	7.48561e-09	7.87783e-07
ENSBTAG00000012228	SEMA4A	protein_coding	74.5227	1.23223	0.374969	3.28621	0.00101545	0.0165991
ENSBTAG00000047680	IRF7	protein_coding	1439.32	1.22941	0.193992	6.33746	2.3359e-10	3.58378e-08
ENSBTAG00000008954	PSMB9	protein_coding	897.56	1.22907	0.272788	4.5056	6.61852e-06	0.000272417
ENSBTAG00000006155	CCRL2	protein_coding	44.3321	1.22416	0.312738	3.91433	9.06565e-05	0.00246145
ENSBTAG00000015129	KLK10	protein_coding	124.393	1.22098	0.344759	3.54156	0.000397767	0.00793914
ENSBTAG00000014912	FMOD	protein_coding	17.8033	1.21638	0.387139	3.14196	0.00167819	0.0238772
ENSBTAG00000021557	FUT2	protein_coding	28.0502	1.21632	0.360876	3.37047	0.000750392	0.0130007
ENSBTAG00000005786	ATXN3	protein_coding	337.627	1.21495	0.301318	4.03211	5.52779e-05	0.00165237
ENSBTAG00000037465	TRIM34	protein_coding	282.701	1.21424	0.274159	4.42897	9.46836e-06	0.000370985
ENSBTAG00000011975	SERPINB1	protein_coding	3708.11	1.21326	0.237057	5.11798	3.08821e-07	2.09177e-05
ENSBTAG00000015512	HEXB	protein_coding	2129.41	1.21024	0.223286	5.42015	5.9548e-08	4.73928e-06
ENSBTAG00000008909	PNPT1	protein_coding	3393.06	1.20825	0.245661	4.91838	8.72633e-07	4.91686e-05
ENSBTAG00000024918	BIRC3	protein_coding	2529.51	1.20503	0.252829	4.76616	1.87768e-06	9.30365e-05
ENSBTAG00000018731	NA	protein_coding	120.726	1.20206	0.332255	3.61788	0.000297029	0.00625186
ENSBTAG00000020884	CASP4	protein_coding	3234.1	1.1996	0.392725	3.05456	0.00225388	0.0294973
ENSBTAG00000007755	APOBEC3H	protein_coding	589.486	1.19742	0.263961	4.53636	5.7234e-06	0.000242132
ENSBTAG00000034529	HMGA1	protein_coding	164.563	1.19701	0.220236	5.43513	5.4757e-08	4.44563e-06
ENSBTAG00000013477	GCHFR	protein_coding	423.073	1.19661	0.246653	4.85139	1.22597e-06	6.50478e-05
ENSBTAG00000021452	TRANK1	protein_coding	1495.92	1.18786	0.217412	5.46362	4.66519e-08	3.93421e-06
ENSBTAG00000002702	TSPAN32	protein_coding	25.3692	1.18208	0.381346	3.09974	0.0019369	0.0263791
ENSBTAG00000005251	NA	protein_coding	104.14	1.18121	0.381022	3.10011	0.00193447	0.0263742
ENSBTAG00000004848	OLFML2A	protein_coding	67.2467	1.17986	0.311717	3.78504	0.000153686	0.00369951
ENSBTAG00000000504	GTF2B	protein_coding	1829.2	1.17457	0.270428	4.34337	1.4031e-05	0.000516391
ENSBTAG00000015978	ANXA1	protein_coding	58700.8	1.17256	0.280922	4.17397	2.99342e-05	0.000982428
ENSBTAG00000050848	ZCCHC2	protein_coding	186.055	1.16975	0.274239	4.26542	1.99526e-05	0.000701867
ENSBTAG00000012208	NA	protein_coding	1481.9	1.16856	0.230612	5.06721	4.0369e-07	2.60943e-05
ENSBTAG00000017674	SCNN1D	protein_coding	21.4379	1.16492	0.380389	3.06244	0.00219544	0.0288809
ENSBTAG00000011146	RAB8B	protein_coding	1122.65	1.16412	0.321457	3.62137	0.000293044	0.00619872
ENSBTAG00000013705	NFKBIE	protein_coding	411.234	1.1637	0.224547	5.18245	2.1899e-07	1.53221e-05
ENSBTAG00000009948	TRIM25	protein_coding	1092.29	1.16239	0.182114	6.38279	1.73894e-10	2.88111e-08
ENSBTAG00000016217	RBM43	protein_coding	173.089	1.15671	0.340266	3.39944	0.000675241	0.0120432
ENSBTAG00000011545	GDA	protein_coding	651.75	1.15625	0.313623	3.68676	0.000227127	0.00501254
ENSBTAG00000023064	NA	protein_coding	11.6978	1.15214	0.393635	2.92693	0.00342331	0.0398468
ENSBTAG00000006615	CASP7	protein_coding	457.52	1.15208	0.272985	4.22032	2.43953e-05	0.000828399
ENSBTAG00000011634	ACPP	protein_coding	93.0826	1.14826	0.260732	4.40397	1.06286e-05	0.000407665
ENSBTAG00000018767	RTP3	protein_coding	108.178	1.1451	0.302253	3.78854	0.000151537	0.00366207
ENSBTAG00000047412	TNFSF18	protein_coding	380.527	1.14487	0.335045	3.41705	0.000633027	0.0113695
ENSBTAG00000008545	ATF3	protein_coding	582.62	1.14322	0.222371	5.14106	2.73189e-07	1.87032e-05
ENSBTAG00000020062	TMC4	protein_coding	517.231	1.14125	0.203746	5.60135	2.12692e-08	1.97695e-06
ENSBTAG00000013125	PLAUR	protein_coding	4061.13	1.14099	0.270495	4.21817	2.46294e-05	0.000831911
ENSBTAG00000010123	APOE	protein_coding	20.4039	1.13886	0.387196	2.9413	0.00326833	0.038362
ENSBTAG00000048237	FGF9	protein_coding	39.412	1.13797	0.376177	3.02509	0.0024856	0.0316363
ENSBTAG00000004381	TACSTD2	protein_coding	3869.04	1.13697	0.31722	3.58416	0.000338162	0.00694541
ENSBTAG00000005198	FGF1	protein_coding	81.9125	1.13677	0.352334	3.22641	0.00125354	0.0195381
ENSBTAG00000021791	PARP9	protein_coding	3323.9	1.13187	0.199744	5.66661	1.45653e-08	1.44902e-06
ENSBTAG00000000892	CGAS	protein_coding	525.675	1.1269	0.298131	3.77987	0.000156907	0.00374354
ENSBTAG00000015779	PML	protein_coding	328.348	1.12207	0.234509	4.78477	1.71182e-06	8.63585e-05
ENSBTAG00000003152	IFI27	protein_coding	1380.46	1.11891	0.363965	3.07423	0.0021105	0.0279948
ENSBTAG00000014633	ABCD4	protein_coding	440.306	1.11485	0.315623	3.53224	0.000412059	0.00816043
ENSBTAG00000019332	SLC9C1	protein_coding	62.986	1.11397	0.35888	3.10402	0.00190911	0.0261843
ENSBTAG00000007348	STRA6	protein_coding	59.4818	1.10643	0.341045	3.24425	0.00117762	0.0186515
ENSBTAG00000053144	NA	lncRNA	33.6659	1.10417	0.362187	3.04861	0.00229904	0.0298706
ENSBTAG00000027317	RNF114	protein_coding	2163.08	1.10335	0.234249	4.71015	2.47539e-06	0.000117618
ENSBTAG00000026429	DECR2	protein_coding	241.79	1.1019	0.252447	4.36488	1.27191e-05	0.000473583
ENSBTAG00000011765	GABARAPL1	protein_coding	3617.24	1.09817	0.247491	4.4372	9.11356e-06	0.000361533
ENSBTAG00000017826	SCLY	protein_coding	407.014	1.09793	0.280338	3.91647	8.98559e-05	0.00245016
ENSBTAG00000013265	DHX38	protein_coding	1546.14	1.09669	0.244892	4.47824	7.5261e-06	0.000302326
ENSBTAG00000053443	RUM1	protein_coding	51.0869	1.09346	0.314631	3.47537	0.000510144	0.00965037
ENSBTAG00000016828	TAPBP	protein_coding	304.846	1.0913	0.286994	3.80253	0.000143229	0.00352781
ENSBTAG00000039275	ERAP2	protein_coding	2305.97	1.09106	0.218644	4.99012	6.03403e-07	3.59053e-05
ENSBTAG00000017602	TMEM45B	protein_coding	135.552	1.08967	0.297576	3.66183	0.000250421	0.00541402
ENSBTAG00000017091	CMTR1	protein_coding	2008.79	1.08841	0.193967	5.61131	2.00797e-08	1.93708e-06
ENSBTAG00000003636	LIPA	protein_coding	1635.79	1.08686	0.32592	3.33476	0.000853725	0.0144374
ENSBTAG00000024851	TRIM14	protein_coding	141.023	1.0859	0.262953	4.12963	3.63348e-05	0.00116546
ENSBTAG00000048782	NA	protein_coding	15902.7	1.08433	0.191992	5.64779	1.62522e-08	1.60431e-06
ENSBTAG00000012671	TNIP1	protein_coding	443.403	1.07767	0.220805	4.88064	1.05741e-06	5.84322e-05
ENSBTAG00000001578	ADPGK	protein_coding	1965.76	1.07734	0.314675	3.42364	0.000617874	0.0111985
ENSBTAG00000016841	ATP10B	protein_coding	133.879	1.07689	0.248919	4.32625	1.51667e-05	0.000550237
ENSBTAG00000020611	GLB1L	protein_coding	61.8653	1.07649	0.311337	3.45765	0.000544906	0.0101297
ENSBTAG00000000585	LY6G6C	protein_coding	1093.2	1.07477	0.30447	3.52996	0.000415629	0.00820561
ENSBTAG00000009888	DRAM2	protein_coding	2917.47	1.07261	0.237723	4.51201	6.42164e-06	0.000266362
ENSBTAG00000003039	PSMB8	protein_coding	550.876	1.06995	0.198197	5.39842	6.72285e-08	5.25207e-06
ENSBTAG00000043953	SPIB	protein_coding	35.8923	1.06986	0.374902	2.85371	0.00432124	0.0471927
ENSBTAG00000012050	ORAI2	protein_coding	740.523	1.06908	0.174195	6.13727	8.39496e-10	1.07981e-07
ENSBTAG00000019386	BOLA-NC1	protein_coding	1335.77	1.06804	0.211166	5.05781	4.24109e-07	2.68765e-05
ENSBTAG00000015241	EPHX2	protein_coding	276.508	1.06707	0.364988	2.92357	0.00346042	0.0400956
ENSBTAG00000024291	FAM71F2	protein_coding	49.7221	1.06543	0.297051	3.58671	0.000334877	0.00690021
ENSBTAG00000015636	C7H19orf66	protein_coding	505.718	1.06438	0.210365	5.05968	4.19953e-07	2.68728e-05
ENSBTAG00000007192	SIDT2	protein_coding	219.397	1.06068	0.301529	3.51766	0.000435363	0.00850576
ENSBTAG00000012297	RIPOR3	protein_coding	155.28	1.06001	0.276462	3.83422	0.000125966	0.00322097
ENSBTAG00000017363	SAT1	protein_coding	5552.36	1.05872	0.284206	3.72518	0.000195178	0.0044621
ENSBTAG00000047367	CMTR2	protein_coding	1963.62	1.05865	0.26004	4.07112	4.67871e-05	0.00144258
ENSBTAG00000002205	CNGA1	protein_coding	35.7374	1.05836	0.328221	3.22455	0.0012617	0.0195911
ENSBTAG00000024492	NA	protein_coding	56.4153	1.05635	0.33104	3.191	0.00141779	0.0211904
ENSBTAG00000013488	PPP1R14D	protein_coding	66.4747	1.05624	0.305136	3.46153	0.000537119	0.0100142
ENSBTAG00000018430	GSAP	protein_coding	200.643	1.05418	0.223691	4.71265	2.44513e-06	0.000117054
ENSBTAG00000016830	DAXX	protein_coding	215.328	1.04496	0.258673	4.03969	5.35209e-05	0.00161501
ENSBTAG00000006836	FBXO33	protein_coding	541.525	1.0444	0.231953	4.50265	6.71115e-06	0.00027479
ENSBTAG00000020536	HERC6	protein_coding	8212.94	1.04371	0.204704	5.09865	3.42081e-07	2.26878e-05
ENSBTAG00000030172	PRPSAP1	protein_coding	128.217	1.04115	0.257924	4.03665	5.42188e-05	0.00162781
ENSBTAG00000052794	SSLP1	protein_coding	51.0938	1.04062	0.306994	3.3897	0.000699697	0.0123406
ENSBTAG00000021071	TRIM8	protein_coding	593.736	1.04058	0.190853	5.45224	4.97401e-08	4.11292e-06
ENSBTAG00000033731	PRCP	protein_coding	282.497	1.04016	0.270248	3.84889	0.000118653	0.00306477
ENSBTAG00000006643	C6H4orf19	protein_coding	144.172	1.03734	0.237998	4.35862	1.30885e-05	0.000485916
ENSBTAG00000000854	SEC16B	protein_coding	33.9554	1.03668	0.358812	2.88921	0.00386215	0.0436772
ENSBTAG00000003038	TAP2	protein_coding	981.019	1.03455	0.249663	4.1438	3.41595e-05	0.00110403
ENSBTAG00000019954	ABHD2	protein_coding	843.396	1.03409	0.207324	4.98779	6.10741e-07	3.61018e-05
ENSBTAG00000020554	AIF1	protein_coding	131.146	1.03257	0.273282	3.7784	0.000157838	0.00375683
ENSBTAG00000016656	PARP14	protein_coding	6632.15	1.0313	0.235046	4.38765	1.14582e-05	0.000435549
ENSBTAG00000048029	MMP1	protein_coding	167.486	1.02991	0.332593	3.09661	0.00195746	0.0265739
ENSBTAG00000007449	HS3ST1	protein_coding	121.497	1.02873	0.296859	3.46539	0.000529471	0.00991513
ENSBTAG00000020018	FRK	protein_coding	749.234	1.02764	0.172579	5.95457	2.6076e-09	2.96475e-07
ENSBTAG00000016194	FBXO32	protein_coding	460.436	1.0261	0.199118	5.15325	2.56017e-07	1.7718e-05
ENSBTAG00000004064	BPNT1	protein_coding	3486.15	1.02544	0.265113	3.86794	0.000109757	0.00289367
ENSBTAG00000006762	SH3RF2	protein_coding	58.4169	1.02467	0.279115	3.67115	0.000241462	0.00526503
ENSBTAG00000024091	MALL	protein_coding	2593.71	1.01987	0.238392	4.27814	1.88465e-05	0.000666644
ENSBTAG00000014486	ATP12A	protein_coding	669.688	1.0191	0.266223	3.82798	0.000129197	0.00328381
ENSBTAG00000009148	GPA33	protein_coding	197.595	1.01743	0.319939	3.18006	0.00147243	0.0217516
ENSBTAG00000049516	ARL6IP1	protein_coding	4400.72	1.01665	0.251591	4.04089	5.32484e-05	0.00161444
ENSBTAG00000020116	JSP.1	protein_coding	3874.42	1.0165	0.316123	3.21553	0.00130205	0.0201217
ENSBTAG00000018446	GCA	protein_coding	4272.14	1.01453	0.21395	4.74189	2.11729e-06	0.000103301
ENSBTAG00000047514	NA	protein_coding	100.599	1.014	0.244639	4.1449	3.39968e-05	0.00110156
ENSBTAG00000020186	EIF1AD	protein_coding	823.396	1.01305	0.187799	5.39435	6.8771e-08	5.30746e-06
ENSBTAG00000049724	NA	lncRNA	164.676	1.00945	0.285546	3.53516	0.000407534	0.00810866
ENSBTAG00000018422	RIPK3	protein_coding	563.2	1.00654	0.199777	5.03834	4.69594e-07	2.91698e-05
ENSBTAG00000016794	NA	protein_coding	137.055	1.00652	0.243174	4.13911	3.48663e-05	0.00112402
ENSBTAG00000012104	FOXA3	protein_coding	117.881	1.00583	0.228392	4.40397	1.06286e-05	0.000407665
ENSBTAG00000051224	ARSD	protein_coding	30.4418	1.00582	0.350159	2.87246	0.00407285	0.0452957
ENSBTAG00000012387	PAM	protein_coding	287.707	1.00527	0.198797	5.0568	4.26344e-07	2.68765e-05
ENSBTAG00000011798	STK38L	protein_coding	180.913	1.0036	0.267568	3.75082	0.000176259	0.00409576
ENSBTAG00000002998	MELTF	protein_coding	121.517	1.00259	0.344004	2.91446	0.00356301	0.0408751
ENSBTAG00000010742	PKD2L1	protein_coding	73.7429	1.00172	0.291393	3.4377	0.000586681	0.010796
ENSBTAG00000020100	NA	protein_coding	641.386	-1.00112	0.301457	-3.32095	0.000897115	0.0149527
ENSBTAG00000008758	KIF20A	protein_coding	603.67	-1.00219	0.278585	-3.59742	0.000321392	0.00665463
ENSBTAG00000004943	CCNA2	protein_coding	353.91	-1.01015	0.242483	-4.16585	3.10191e-05	0.00101542
ENSBTAG00000054812	HIST1H2BJ	protein_coding	205.803	-1.01375	0.253033	-4.00638	6.16552e-05	0.00180073
ENSBTAG00000002880	SORBS1	protein_coding	216.076	-1.01396	0.250839	-4.04226	5.29378e-05	0.00160886
ENSBTAG00000026704	CENPW	protein_coding	72.4667	-1.02732	0.310566	-3.3079	0.000939999	0.0155916
ENSBTAG00000010944	LRRC49	protein_coding	56.0781	-1.02819	0.300626	-3.42016	0.000625838	0.0112881
ENSBTAG00000021673	NDC80	protein_coding	200.48	-1.03137	0.232992	-4.42664	9.57108e-06	0.000373859
ENSBTAG00000036087	ARMC2	protein_coding	63.0773	-1.03205	0.292862	-3.52403	0.000425039	0.00833968
ENSBTAG00000006234	NPR1	protein_coding	100.791	-1.03608	0.3606	-2.87321	0.00406325	0.0452681
ENSBTAG00000043564	MT-ATP8	protein_coding	539.318	-1.0464	0.263004	-3.97865	6.93077e-05	0.00200128
ENSBTAG00000017554	RTN4IP1	protein_coding	174.935	-1.04778	0.275109	-3.80859	0.000139761	0.00346973
ENSBTAG00000043561	COX1	protein_coding	118756	-1.05052	0.184609	-5.69055	1.26628e-08	1.26967e-06
ENSBTAG00000052173	NA	protein_coding	33.1569	-1.05074	0.366501	-2.86695	0.00414453	0.0458925
ENSBTAG00000055011	FAM200B	protein_coding	50.3329	-1.0618	0.304012	-3.49261	0.000478325	0.00920623
ENSBTAG00000006769	HSD3B1	protein_coding	1250.81	-1.06608	0.243272	-4.38225	1.17461e-05	0.000442528
ENSBTAG00000000271	MNS1	protein_coding	38.0228	-1.07117	0.324676	-3.2992	0.000969617	0.0159523
ENSBTAG00000036028	BEX2	protein_coding	129.038	-1.07195	0.283374	-3.78281	0.000155067	0.00371868
ENSBTAG00000004034	SESN3	protein_coding	1284.39	-1.07294	0.226207	-4.74317	2.10403e-06	0.000103049
ENSBTAG00000043577	MT-ND4	protein_coding	2032.47	-1.0758	0.272719	-3.9447	7.98984e-05	0.0022312
ENSBTAG00000051862	NA	protein_coding	47.1659	-1.09067	0.327846	-3.32678	0.000878543	0.0147202
ENSBTAG00000006987	CERS3	protein_coding	25.6805	-1.09713	0.373821	-2.93491	0.00333646	0.0390143
ENSBTAG00000017734	NA	protein_coding	1518.5	-1.098	0.182291	-6.02332	1.70872e-09	2.05241e-07
ENSBTAG00000043571	MT-ND2	protein_coding	3501.46	-1.10277	0.233972	-4.71323	2.43824e-06	0.000117054
ENSBTAG00000003014	TRPV2	protein_coding	67.9094	-1.11544	0.371833	-2.99983	0.00270127	0.0333961
ENSBTAG00000053735	PEG10	protein_coding	259.415	-1.11833	0.361597	-3.09276	0.00198304	0.026799
ENSBTAG00000019276	NA	protein_coding	99.5954	-1.12573	0.316777	-3.55369	0.000379869	0.00766601
ENSBTAG00000048666	HIST1H3F	protein_coding	299.388	-1.13089	0.23572	-4.7976	1.60578e-06	8.21205e-05
ENSBTAG00000048010	NUDT14	protein_coding	64.6895	-1.13115	0.288156	-3.92548	8.65587e-05	0.00238064
ENSBTAG00000024449	CENPF	protein_coding	2103.31	-1.13713	0.285559	-3.98212	6.83042e-05	0.00197679
ENSBTAG00000009819	CDC20	protein_coding	375.812	-1.13929	0.260484	-4.37375	1.22129e-05	0.000457409
ENSBTAG00000019262	TOP2A	protein_coding	2288.32	-1.14026	0.24723	-4.61213	3.9857e-06	0.000181031
ENSBTAG00000051140	NA	protein_coding	24.8474	-1.15117	0.374169	-3.0766	0.00209379	0.0278604
ENSBTAG00000053792	HIST1H2AG	protein_coding	217.952	-1.15354	0.232626	-4.95877	7.09395e-07	4.06912e-05
ENSBTAG00000013405	FAM92A	protein_coding	147.388	-1.15741	0.211292	-5.47778	4.30694e-08	3.68085e-06
ENSBTAG00000012054	NA	protein_coding	302.696	-1.15909	0.255173	-4.54237	5.56242e-06	0.000236896
ENSBTAG00000019309	NA	protein_coding	124.009	-1.16009	0.253763	-4.57155	4.84124e-06	0.000210404
ENSBTAG00000007237	BUB1B	protein_coding	694.448	-1.16505	0.213424	-5.45884	4.7926e-08	4.01507e-06
ENSBTAG00000000451	TMEM126A	protein_coding	412.412	-1.17801	0.24248	-4.85818	1.18469e-06	6.35369e-05
ENSBTAG00000043584	MT-ATP6	protein_coding	3476.72	-1.18599	0.295948	-4.00743	6.1383e-05	0.00180017
ENSBTAG00000039719	PHGDH	protein_coding	816.288	-1.19858	0.210076	-5.70546	1.1603e-08	1.18202e-06
ENSBTAG00000021216	HECW1	protein_coding	152.585	-1.20479	0.37535	-3.20979	0.00132834	0.0203306
ENSBTAG00000024097	MRPS15	protein_coding	374.783	-1.20484	0.25374	-4.74831	2.05122e-06	0.00010085
ENSBTAG00000018399	MYH15	protein_coding	44.2014	-1.20655	0.37847	-3.18796	0.00143281	0.0213148
ENSBTAG00000043559	MT-ND4L	protein_coding	556.14	-1.20699	0.236435	-5.10496	3.30869e-07	2.21752e-05
ENSBTAG00000006185	SPC24	protein_coding	291.739	-1.20872	0.236466	-5.11162	3.19413e-07	2.15207e-05
ENSBTAG00000011647	SLC25A15	protein_coding	483.045	-1.21672	0.264345	-4.60275	4.16944e-06	0.000186949
ENSBTAG00000014239	CCNB1	protein_coding	460.503	-1.25945	0.295712	-4.25904	2.05307e-05	0.000718238
ENSBTAG00000009035	CENPE	protein_coding	1431.41	-1.25946	0.23832	-5.28476	1.25866e-07	9.31849e-06
ENSBTAG00000046286	CCNB3	protein_coding	83.5916	-1.26306	0.322287	-3.91904	8.89028e-05	0.0024346
ENSBTAG00000007860	ASPM	protein_coding	816.091	-1.26348	0.334174	-3.7809	0.000156264	0.00374036
ENSBTAG00000006326	ALDH1L2	protein_coding	156.034	-1.26858	0.306604	-4.13753	3.51061e-05	0.00112889
ENSBTAG00000000281	MND1	protein_coding	83.0798	-1.26903	0.264751	-4.7933	1.64062e-06	8.35668e-05
ENSBTAG00000032455	HIST2H2BF	protein_coding	395.981	-1.28006	0.263103	-4.86524	1.14317e-06	6.221e-05
ENSBTAG00000005714	ACTC1	protein_coding	14.1647	-1.28526	0.391933	-3.27929	0.0010407	0.0168604
ENSBTAG00000045658	NA	protein_coding	93.8853	-1.30438	0.241224	-5.40733	6.39727e-08	5.05981e-06
ENSBTAG00000019779	RAB39B	protein_coding	41.372	-1.32107	0.328205	-4.02513	5.69432e-05	0.00168631
ENSBTAG00000031362	NXPE2	protein_coding	391.251	-1.32719	0.274746	-4.83062	1.36111e-06	7.19184e-05
ENSBTAG00000022570	NA	protein_coding	18.8907	-1.36889	0.39417	-3.47285	0.000514969	0.00971499
ENSBTAG00000014135	WDR17	protein_coding	16.5863	-1.38814	0.390248	-3.55707	0.000375021	0.00759224
ENSBTAG00000004040	UGT2A1	protein_coding	31.5878	-1.41606	0.385234	-3.67583	0.000237073	0.00518709
ENSBTAG00000012020	TRAF5	protein_coding	37.0054	-1.43577	0.358278	-4.00742	6.13844e-05	0.00180017
ENSBTAG00000025942	HPGD	protein_coding	54.4944	-1.44371	0.381193	-3.78735	0.000152263	0.0036722
ENSBTAG00000021970	EYA4	protein_coding	29.2924	-1.46074	0.357298	-4.0883	4.34543e-05	0.00136292
ENSBTAG00000044107	SHISAL2A	protein_coding	123.875	-1.47963	0.366241	-4.04004	5.34422e-05	0.00161501
ENSBTAG00000054340	NA	protein_coding	81.1759	-1.48384	0.270132	-5.49303	3.95095e-08	3.44599e-06
ENSBTAG00000054582	NA	protein_coding	135.966	-1.48991	0.240957	-6.18329	6.27806e-10	8.15763e-08
ENSBTAG00000012969	DKK2	protein_coding	343.846	-1.49176	0.319886	-4.6634	3.11025e-06	0.00014561
ENSBTAG00000006599	INHBE	protein_coding	15.5559	-1.50795	0.386584	-3.90071	9.59122e-05	0.0025876
ENSBTAG00000038384	KRT5	protein_coding	38.0942	-1.51098	0.344467	-4.38644	1.15223e-05	0.000436682
ENSBTAG00000002326	LGALS3	protein_coding	23703.2	-1.51227	0.258682	-5.84606	5.03364e-09	5.43206e-07
ENSBTAG00000001823	STC2	protein_coding	183.618	-1.55695	0.286551	-5.43342	5.52828e-08	4.45551e-06
ENSBTAG00000035706	MYOCD	protein_coding	33.7546	-1.58425	0.351294	-4.50975	6.49027e-06	0.000268335
ENSBTAG00000016704	SLC37A2	protein_coding	127.087	-1.60245	0.37702	-4.25029	2.13492e-05	0.000740765
ENSBTAG00000015615	THEMIS	protein_coding	64.2141	-1.64778	0.393218	-4.19051	2.78328e-05	0.000927809
ENSBTAG00000049555	NA	protein_coding	342.354	-1.65594	0.222254	-7.45064	9.28864e-14	2.4642e-11
ENSBTAG00000013861	SLC8A1	protein_coding	38.8176	-1.74385	0.328156	-5.31409	1.07194e-07	8.02944e-06
ENSBTAG00000043568	MT-ND3	protein_coding	1038.54	-1.90349	0.278828	-6.82674	8.68659e-12	1.81336e-09
ENSBTAG00000043556	MT-CO2	protein_coding	42504.9	-1.92796	0.196219	-9.82559	8.73622e-23	7.94621e-20

## Sheet: Table S2
Supplementary table S2. Enriched gene ontologies associated with bovine endometrial epithelial cell transcriptional response (protein-coding transcripts) to rbP4HB treatment for 24hr compared to vehicle control (n=3), padj <0.05 and Log2FoldChange >1 or <-1
geneSet	description	size	overlap	expect	enrichmentRatio	pValue	FDR	overlapId	userId
GO:0045087	innate immune response	301	37	7.54922	4.90117	4.44089e-16	2.07834e-13	280677;280846;280872;280873;280989;281048;281534;281871;281942;282099;282291;282467;282846;327662;338039;505580;506415;508105;508378;510532;510923;512913;515440;518699;520327;526103;526704;529660;535490;539087;615833;615986;616818;616948;782444;100138545;100298356	ENSBTAG00000012638;ENSBTAG00000014707;ENSBTAG00000012640;ENSBTAG00000015094;ENSBTAG00000001292;ENSBTAG00000014628;ENSBTAG00000007554;ENSBTAG00000008406;ENSBTAG00000017280;ENSBTAG00000008471;ENSBTAG00000016061;ENSBTAG00000030913;ENSBTAG00000045588;ENSBTAG00000016683;ENSBTAG00000007450;ENSBTAG00000008008;ENSBTAG00000046580;ENSBTAG00000032277;ENSBTAG00000005581;ENSBTAG00000008142;ENSBTAG00000019017;…
GO:0009607	response to biotic stimulus	468	42	11.7377	3.57823	2.52465e-13	4.43379e-11	280729;280826;280846;280872;280873;280943;281048;281212;281287;281289;281534;281735;281871;281942;282099;282291;347700;407131;505580;505805;506415;508105;508347;508378;509678;510532;511858;512913;515051;515091;522469;529660;533147;535344;535490;539087;615833;616948;618849;767910;784304;100298356	ENSBTAG00000009812;ENSBTAG00000014707;ENSBTAG00000001292;ENSBTAG00000014628;ENSBTAG00000037558;ENSBTAG00000007554;ENSBTAG00000030932;ENSBTAG00000025471;ENSBTAG00000008406;ENSBTAG00000031750;ENSBTAG00000046628;ENSBTAG00000008471;ENSBTAG00000019979;ENSBTAG00000016061;ENSBTAG00000011467;ENSBTAG00000030913;ENSBTAG00000045588;ENSBTAG00000016683;ENSBTAG00000008008;ENSBTAG00000046580;ENSBTAG00000009768;…
GO:0002252	immune effector process	350	36	8.77816	4.10109	2.84217e-13	4.43379e-11	280677;280729;280826;280872;280873;280943;281871;282099;282467;282713;282846;327662;505580;506415;508347;508378;509678;510239;510532;511581;511858;512913;515051;515091;515440;522670;529660;533050;535344;535490;538957;539087;615833;616948;768081;100298356	ENSBTAG00000012638;ENSBTAG00000014707;ENSBTAG00000014628;ENSBTAG00000007554;ENSBTAG00000030932;ENSBTAG00000025471;ENSBTAG00000008406;ENSBTAG00000017280;ENSBTAG00000008471;ENSBTAG00000016061;ENSBTAG00000030913;ENSBTAG00000045588;ENSBTAG00000007450;ENSBTAG00000008612;ENSBTAG00000046580;ENSBTAG00000009768;ENSBTAG00000012004;ENSBTAG00000016709;ENSBTAG00000008142;ENSBTAG00000019017;ENSBTAG00000009933;…
GO:0019882	antigen processing and presentation	43	11	1.07846	10.1997	5.50012e-09	6.43514e-07	280729;282013;282099;282846;327711;504335;513572;522670;524959;533050;618733	ENSBTAG00000008406;ENSBTAG00000008953;ENSBTAG00000020535;ENSBTAG00000038428;ENSBTAG00000012330;ENSBTAG00000017135;ENSBTAG00000005182;ENSBTAG00000016828;ENSBTAG00000039275;ENSBTAG00000003039;ENSBTAG00000003038
GO:0043900	regulation of multi-organism process	190	21	4.76529	4.40687	1.01005e-08	9.45405e-07	280846;280872;280943;281781;281871;347700;506415;508105;508378;510532;510923;511037;513231;515051;515091;533147;535344;539087;615833;782444;100138545	ENSBTAG00000014707;ENSBTAG00000001292;ENSBTAG00000025471;ENSBTAG00000016061;ENSBTAG00000030913;ENSBTAG00000046580;ENSBTAG00000019017;ENSBTAG00000009933;ENSBTAG00000011316;ENSBTAG00000008703;ENSBTAG00000000436;ENSBTAG00000009681;ENSBTAG00000015249;ENSBTAG00000017367;ENSBTAG00000009132;ENSBTAG00000000504;ENSBTAG00000009948;ENSBTAG00000021791;ENSBTAG00000015779;ENSBTAG00000015636;ENSBTAG00000021071
GO:0034097	response to cytokine	436	32	10.9351	2.92636	3.62318e-08	2.2375e-06	280826;280872;280873;280943;280989;281212;281534;281672;281735;281736;281871;281942;282099;282291;327662;347700;508877;509678;510532;510923;515976;520327;522670;529660;535344;535490;537087;539087;615833;615986;768081;100138545	ENSBTAG00000009812;ENSBTAG00000014707;ENSBTAG00000014628;ENSBTAG00000037558;ENSBTAG00000025471;ENSBTAG00000008406;ENSBTAG00000008471;ENSBTAG00000030913;ENSBTAG00000016683;ENSBTAG00000001060;ENSBTAG00000008008;ENSBTAG00000019577;ENSBTAG00000009768;ENSBTAG00000032277;ENSBTAG00000005581;ENSBTAG00000008142;ENSBTAG00000019017;ENSBTAG00000007935;ENSBTAG00000011316;ENSBTAG00000008703;ENSBTAG00000014921;…
GO:0002250	adaptive immune response	186	20	4.66497	4.28728	3.68879e-08	2.2375e-06	280677;280729;280826;280943;282099;282713;327662;327711;505580;506415;508105;510239;511581;513572;515200;515440;522670;533050;535344;540554	ENSBTAG00000025471;ENSBTAG00000008406;ENSBTAG00000017280;ENSBTAG00000016061;ENSBTAG00000007450;ENSBTAG00000008612;ENSBTAG00000011316;ENSBTAG00000014921;ENSBTAG00000015318;ENSBTAG00000000436;ENSBTAG00000038428;ENSBTAG00000010987;ENSBTAG00000012330;ENSBTAG00000017135;ENSBTAG00000005182;ENSBTAG00000000720;ENSBTAG00000012228;ENSBTAG00000015978;ENSBTAG00000039275;ENSBTAG00000015615
GO:0002684	positive regulation of immune system process	437	32	10.9602	2.91967	3.82479e-08	2.2375e-06	280677;280729;280826;280846;280943;280989;281048;281534;281871;282099;282291;282713;282846;327662;407131;505580;506415;508105;508378;510532;511581;515440;518699;526103;526704;533050;533147;535344;535490;540554;768081;786492	ENSBTAG00000014707;ENSBTAG00000015094;ENSBTAG00000001292;ENSBTAG00000025471;ENSBTAG00000008406;ENSBTAG00000017280;ENSBTAG00000016061;ENSBTAG00000016683;ENSBTAG00000007450;ENSBTAG00000008008;ENSBTAG00000008612;ENSBTAG00000046580;ENSBTAG00000008142;ENSBTAG00000011316;ENSBTAG00000014921;ENSBTAG00000015318;ENSBTAG00000020535;ENSBTAG00000000436;ENSBTAG00000018059;ENSBTAG00000015032;ENSBTAG00000010987;…
GO:0006954	inflammatory response	306	26	7.67462	3.38779	4.32199e-08	2.24744e-06	280677;280826;280943;280989;281048;281212;281534;281735;281781;282099;282291;282467;282713;282846;327662;338039;508105;515976;518699;522670;526103;526704;534927;535344;615986;616818	ENSBTAG00000009812;ENSBTAG00000012638;ENSBTAG00000012640;ENSBTAG00000015094;ENSBTAG00000037558;ENSBTAG00000025471;ENSBTAG00000008406;ENSBTAG00000017280;ENSBTAG00000016683;ENSBTAG00000008008;ENSBTAG00000005581;ENSBTAG00000011316;ENSBTAG00000014921;ENSBTAG00000020535;ENSBTAG00000000436;ENSBTAG00000015032;ENSBTAG00000038428;ENSBTAG00000010987;ENSBTAG00000015249;ENSBTAG00000012997;ENSBTAG00000006155;…
GO:0050776	regulation of immune response	336	26	8.42703	3.08531	2.80012e-07	1.31046e-05	280677;280729;280846;280943;281048;281534;282099;282291;282713;286849;327662;505580;506415;508105;508378;510532;511581;515440;518699;526103;533050;533147;535344;535490;538957;540554	ENSBTAG00000001292;ENSBTAG00000025471;ENSBTAG00000008406;ENSBTAG00000017280;ENSBTAG00000020736;ENSBTAG00000016061;ENSBTAG00000016683;ENSBTAG00000007450;ENSBTAG00000008008;ENSBTAG00000008612;ENSBTAG00000046580;ENSBTAG00000012004;ENSBTAG00000008142;ENSBTAG00000011316;ENSBTAG00000015318;ENSBTAG00000000436;ENSBTAG00000015032;ENSBTAG00000010987;ENSBTAG00000009681;ENSBTAG00000012330;ENSBTAG00000005182;…
GO:0031347	regulation of defense response	267	21	6.69648	3.13597	3.24678e-06	0.000138136	280826;280846;280943;281048;281534;282099;282291;282713;282846;327662;505580;506415;508105;508378;510532;515051;518699;526103;535344;535490;616818	ENSBTAG00000012640;ENSBTAG00000001292;ENSBTAG00000025471;ENSBTAG00000008406;ENSBTAG00000016061;ENSBTAG00000016683;ENSBTAG00000008008;ENSBTAG00000046580;ENSBTAG00000008142;ENSBTAG00000009933;ENSBTAG00000011316;ENSBTAG00000014921;ENSBTAG00000015318;ENSBTAG00000020535;ENSBTAG00000000436;ENSBTAG00000015032;ENSBTAG00000010987;ENSBTAG00000012997;ENSBTAG00000015978;ENSBTAG00000021791;ENSBTAG00000012671
GO:0007249	I-kappaB kinase/NF-kappaB signaling	122	13	3.05982	4.24862	1.07754e-05	0.000420241	280846;280943;281534;282291;507215;507234;508105;510923;515091;522670;526103;535344;782444	ENSBTAG00000001292;ENSBTAG00000025471;ENSBTAG00000016683;ENSBTAG00000008008;ENSBTAG00000018994;ENSBTAG00000011316;ENSBTAG00000000436;ENSBTAG00000038428;ENSBTAG00000017367;ENSBTAG00000009948;ENSBTAG00000012671;ENSBTAG00000021071;ENSBTAG00000012020
GO:0001816	cytokine production	346	23	8.67784	2.65043	1.80406e-05	0.000649462	280729;280826;280846;280943;281048;281534;281637;281871;282099;282846;317777;327662;347700;506415;508105;508378;522670;529757;535344;535490;537087;538957;100138545	ENSBTAG00000014707;ENSBTAG00000001292;ENSBTAG00000020674;ENSBTAG00000025471;ENSBTAG00000008406;ENSBTAG00000020485;ENSBTAG00000016061;ENSBTAG00000008008;ENSBTAG00000046580;ENSBTAG00000012004;ENSBTAG00000008142;ENSBTAG00000032515;ENSBTAG00000011316;ENSBTAG00000008703;ENSBTAG00000014921;ENSBTAG00000020535;ENSBTAG00000000436;ENSBTAG00000015032;ENSBTAG00000038428;ENSBTAG00000012330;ENSBTAG00000014841;…
GO:0044419	interspecies interaction between organisms	190	16	4.76529	3.35762	2.16537e-05	0.000723852	280846;280872;280943;281871;347700;506415;510923;511037;513231;515091;526103;535344;539087;615833;782444;100138545	ENSBTAG00000014707;ENSBTAG00000001292;ENSBTAG00000025471;ENSBTAG00000016061;ENSBTAG00000030913;ENSBTAG00000019017;ENSBTAG00000011316;ENSBTAG00000008703;ENSBTAG00000017367;ENSBTAG00000009132;ENSBTAG00000000504;ENSBTAG00000009948;ENSBTAG00000015779;ENSBTAG00000012671;ENSBTAG00000015636;ENSBTAG00000021071
GO:0030162	regulation of proteolysis	381	24	9.55565	2.5116	2.85509e-05	0.000890788	280677;280846;280943;281407;281637;281983;282013;282846;338039;507215;507264;510593;512913;526103;533338;535344;537087;539803;540718;616818;617420;617807;100138545;100298356	ENSBTAG00000012640;ENSBTAG00000001292;ENSBTAG00000007554;ENSBTAG00000025471;ENSBTAG00000017280;ENSBTAG00000020485;ENSBTAG00000045588;ENSBTAG00000001244;ENSBTAG00000018994;ENSBTAG00000004272;ENSBTAG00000006638;ENSBTAG00000011316;ENSBTAG00000020535;ENSBTAG00000014841;ENSBTAG00000018417;ENSBTAG00000008954;ENSBTAG00000011975;ENSBTAG00000020884;ENSBTAG00000013125;ENSBTAG00000015779;ENSBTAG00000012671;…
GO:0032101	regulation of response to external stimulus	336	22	8.42703	2.61065	3.49058e-05	0.00102099	280826;280846;280943;280989;281160;281534;281736;282099;282291;282713;282846;327662;508105;508378;510239;510532;515051;518699;526103;533147;535344;616818	ENSBTAG00000012640;ENSBTAG00000001292;ENSBTAG00000025471;ENSBTAG00000008406;ENSBTAG00000016683;ENSBTAG00000001060;ENSBTAG00000008008;ENSBTAG00000046580;ENSBTAG00000009933;ENSBTAG00000011316;ENSBTAG00000014921;ENSBTAG00000020535;ENSBTAG00000000436;ENSBTAG00000010987;ENSBTAG00000009681;ENSBTAG00000012997;ENSBTAG00000012228;ENSBTAG00000015978;ENSBTAG00000005198;ENSBTAG00000021791;ENSBTAG00000012671;…
GO:0001775	cell activation	434	24	10.8849	2.20489	0.000218996	0.00602884	280712;280729;280826;280989;281534;281735;282099;282467;282713;282846;286849;327662;407131;506415;508105;510239;522469;522670;526704;533147;535344;540554;768081;786492	ENSBTAG00000009812;ENSBTAG00000012638;ENSBTAG00000015094;ENSBTAG00000008406;ENSBTAG00000020736;ENSBTAG00000016061;ENSBTAG00000011467;ENSBTAG00000008008;ENSBTAG00000011316;ENSBTAG00000014921;ENSBTAG00000020535;ENSBTAG00000000436;ENSBTAG00000018059;ENSBTAG00000038428;ENSBTAG00000010987;ENSBTAG00000009681;ENSBTAG00000012330;ENSBTAG00000005280;ENSBTAG00000012228;ENSBTAG00000015978;ENSBTAG00000047412;…
GO:0055086	nucleobase-containing small molecule metabolic process	404	22	10.1325	2.17123	0.000498776	0.0129682	280712;280752;282099;327679;338086;504700;511858;518158;520327;521920;526006;533048;784304;789409;3283878;3283879;3283880;3283881;3283882;3283885;3283886;100126049	ENSBTAG00000008406;ENSBTAG00000019979;ENSBTAG00000014878;ENSBTAG00000016709;ENSBTAG00000032277;ENSBTAG00000025762;ENSBTAG00000011274;ENSBTAG00000001249;ENSBTAG00000005280;ENSBTAG00000011634;ENSBTAG00000001578;ENSBTAG00000030172;ENSBTAG00000006234;ENSBTAG00000043564;ENSBTAG00000043561;ENSBTAG00000043577;ENSBTAG00000043571;ENSBTAG00000048010;ENSBTAG00000043584;ENSBTAG00000043559;ENSBTAG00000014239;…
GO:0002790	peptide secretion	266	16	6.6714	2.3983	0.0010535	0.0259493	280826;280943;281048;281534;281637;282846;327662;506415;508105;514701;535344;535490;538957;614242;616818;100138545	ENSBTAG00000012640;ENSBTAG00000025471;ENSBTAG00000020485;ENSBTAG00000016061;ENSBTAG00000008008;ENSBTAG00000012004;ENSBTAG00000008142;ENSBTAG00000011316;ENSBTAG00000014921;ENSBTAG00000020535;ENSBTAG00000000436;ENSBTAG00000015032;ENSBTAG00000030921;ENSBTAG00000015978;ENSBTAG00000011146;ENSBTAG00000015779
GO:0043086	negative regulation of catalytic activity	383	20	9.60582	2.08207	0.00150015	0.0351034	280677;280846;280943;281576;281637;281983;327662;506605;507264;508105;508353;510532;512913;515051;533338;537087;540718;617650;617670;100298356	ENSBTAG00000001292;ENSBTAG00000007554;ENSBTAG00000025471;ENSBTAG00000017280;ENSBTAG00000020485;ENSBTAG00000045588;ENSBTAG00000004679;ENSBTAG00000009933;ENSBTAG00000006638;ENSBTAG00000000436;ENSBTAG00000013275;ENSBTAG00000014841;ENSBTAG00000007593;ENSBTAG00000011975;ENSBTAG00000013477;ENSBTAG00000015978;ENSBTAG00000013125;ENSBTAG00000021791;ENSBTAG00000013488;ENSBTAG00000006762
GO:0098657	import into cell	362	19	9.07913	2.09271	0.00185282	0.0412914	280713;280729;280943;280989;281048;281637;281672;282099;282846;317777;327662;337925;511037;511097;515440;515494;521834;531137;786492	ENSBTAG00000025471;ENSBTAG00000008406;ENSBTAG00000020485;ENSBTAG00000007450;ENSBTAG00000019577;ENSBTAG00000002817;ENSBTAG00000032515;ENSBTAG00000021048;ENSBTAG00000020535;ENSBTAG00000001368;ENSBTAG00000015032;ENSBTAG00000012330;ENSBTAG00000009132;ENSBTAG00000010362;ENSBTAG00000016378;ENSBTAG00000015978;ENSBTAG00000020554;ENSBTAG00000002326;ENSBTAG00000013861
GO:1903320	regulation of protein modification by small protein conjugation or removal	134	10	3.36078	2.9755	0.00195126	0.0415085	281637;281871;504336;506605;508105;515051;515376;526103;535344;540718	ENSBTAG00000014707;ENSBTAG00000020485;ENSBTAG00000009933;ENSBTAG00000011316;ENSBTAG00000000436;ENSBTAG00000013275;ENSBTAG00000012671;ENSBTAG00000016830;ENSBTAG00000006762;ENSBTAG00000009819
GO:0007568	aging	73	7	1.83087	3.82331	0.00227347	0.0462602	281496;282099;317777;508877;533338;618849;100138545	ENSBTAG00000008406;ENSBTAG00000032515;ENSBTAG00000006638;ENSBTAG00000006523;ENSBTAG00000008909;ENSBTAG00000034529;ENSBTAG00000015779
GO:0072521	purine-containing compound metabolic process	315	17	7.90034	2.15181	0.00239191	0.0466423	280712;282099;327679;338086;504700;518158;521920;526006;533048;789409;3283878;3283879;3283880;3283881;3283882;3283885;3283886	ENSBTAG00000008406;ENSBTAG00000014878;ENSBTAG00000011274;ENSBTAG00000001249;ENSBTAG00000005280;ENSBTAG00000011634;ENSBTAG00000001578;ENSBTAG00000030172;ENSBTAG00000006234;ENSBTAG00000043564;ENSBTAG00000043561;ENSBTAG00000043577;ENSBTAG00000043571;ENSBTAG00000043584;ENSBTAG00000043559;ENSBTAG00000014239;ENSBTAG00000043556

## Sheet: Table S3
Supplementary table S3. Enriched KEGG pathways associated with bovine endometrial epithelial cell transcriptional response (protein-coding transcripts) to rbP4HB treatment for 24hr compared to vehicle control (n=3), padj <0.05 and Log2FoldChange >1 or <-1
geneSet	description	size	overlap	expect	enrichmentRatio	pValue	FDR
bta05332	Graft-versus-host disease	47	10	1.16852	8.5578	1.67941e-07	6.69665e-06
bta05330	Allograft rejection	55	10	1.36742	7.31303	7.9761e-07	2.31307e-05
bta04612	Antigen processing and presentation	84	15	2.08843	7.18244	1.67264e-09	8.89289e-08
bta05134	Legionellosis	56	10	1.39228	7.18244	9.50194e-07	2.38159e-05
bta04940	Type I diabetes mellitus	58	9	1.44201	6.24129	1.12676e-05	0.000203386
bta05168	Herpes simplex infection	198	30	4.92272	6.09419	6.66134e-16	1.06248e-13
bta05169	Epstein-Barr virus infection	227	34	5.64372	6.02439	0	0
bta04623	Cytosolic DNA-sensing pathway	67	10	1.66577	6.00324	5.21541e-06	0.000103982
bta05133	Pertussis	77	11	1.91439	5.74595	2.72039e-06	6.1986e-05
bta05416	Viral myocarditis	73	10	1.81494	5.50982	1.14763e-05	0.000203386
bta04621	NOD-like receptor signaling pathway	175	23	4.35089	5.28628	4.43894e-11	4.72007e-09
bta05162	Measles	146	19	3.62988	5.23433	2.83226e-09	1.2907e-07
bta05320	Autoimmune thyroid disease	70	9	1.74036	5.17136	5.31763e-05	0.000848163
bta05164	Influenza A	180	23	4.4752	5.13944	7.9561e-11	6.34499e-09
bta04064	NF-kappa B signaling pathway	96	12	2.38677	5.02771	4.02865e-06	8.56759e-05
bta05150	Staphylococcus aureus infection	61	7	1.5166	4.6156	0.000740316	0.00898977
bta05170	Human immunodeficiency virus 1 infection	233	25	5.7929	4.31563	5.15528e-10	3.28907e-08
bta05144	Malaria	58	6	1.44201	4.16086	0.00302714	0.0268238
bta04145	Phagosome	170	17	4.22658	4.02217	9.70555e-07	2.38159e-05
bta04657	IL-17 signaling pathway	90	9	2.2376	4.02217	0.000376251	0.005001
bta05167	Kaposi sarcoma-associated herpesvirus infection	206	19	5.12162	3.70977	7.63695e-07	2.31307e-05
bta04610	Complement and coagulation cascades	87	8	2.16301	3.69854	0.00138184	0.0147679
bta05323	Rheumatoid arthritis	99	9	2.46136	3.65652	0.00076089	0.00898977
bta05203	Viral carcinogenesis	241	21	5.99179	3.50479	5.03112e-07	1.78325e-05
bta04668	TNF signaling pathway	115	10	2.85915	3.49754	0.000556625	0.00710253
bta05160	Hepatitis C	139	12	3.45585	3.47237	0.00016858	0.00244442
bta04620	Toll-like receptor signaling pathway	110	9	2.73484	3.29086	0.00161436	0.0160931
bta04622	RIG-I-like receptor signaling pathway	102	8	2.53595	3.15464	0.00378004	0.0325901
bta05322	Systemic lupus erythematosus	181	14	4.50006	3.11107	0.000158408	0.00240629
bta04625	C-type lectin receptor signaling pathway	105	8	2.61053	3.06451	0.00451227	0.0378793
bta05163	Human cytomegalovirus infection	245	18	6.09124	2.95506	3.60566e-05	0.000605371
bta05012	Parkinson disease	150	11	3.72933	2.94959	0.0012471	0.0142081
bta05161	Hepatitis B	152	11	3.77906	2.91078	0.00138883	0.0147679
bta00190	Oxidative phosphorylation	140	10	3.48071	2.87298	0.00250558	0.0235083
bta04514	Cell adhesion molecules (CAMs)	156	11	3.87851	2.83614	0.00171208	0.0165501
bta04217	Necroptosis	177	12	4.40061	2.72689	0.00149624	0.0153968
bta04218	Cellular senescence	166	11	4.12713	2.66529	0.00279569	0.0254807
bta05166	Human T-cell leukemia virus 1 infection	268	17	6.66307	2.55137	0.000354212	0.00491277

## Sheet: Table S4
Supplementary table S4. Bovine endometrial stromal cell transcriptional response to rbP4HB treatment for 24hr compared to vehicle control (n=3), padj <0.05 and Log2FoldChange >1 or <-1
gene_id	gene_name	gene_biotype	baseMean	log2FoldChange	lfcSE	stat	pvalue	padj
ENSBTAG00000014707	ISG15	protein_coding	503.81	3.52388	0.416902	8.45255	2.85018e-17	3.78162e-13
ENSBTAG00000053806	NA	protein_coding	132.961	3.17334	0.399467	7.94393	1.95881e-15	8.66317e-12
ENSBTAG00000016061	RSAD2	protein_coding	170.934	3.02004	0.444662	6.79177	1.10768e-11	1.33606e-08
ENSBTAG00000049589	SAA3	protein_coding	86.7953	2.83791	0.396759	7.15274	8.5064e-13	1.88105e-09
ENSBTAG00000027513	CXCL2	protein_coding	674.048	2.68238	0.388974	6.89606	5.34662e-12	7.0939e-09
ENSBTAG00000008021	NA	protein_coding	136.675	2.60797	0.348956	7.47365	7.80009e-14	2.58729e-10
ENSBTAG00000045588	NA	protein_coding	177.795	2.57347	0.349273	7.36807	1.73112e-13	4.59369e-10
ENSBTAG00000012640	S100A8	protein_coding	72.5045	2.53817	0.356414	7.12142	1.06821e-12	2.02471e-09
ENSBTAG00000022395	NA	protein_coding	12.2703	2.50213	0.445592	5.6153	1.96222e-08	1.85963e-05
ENSBTAG00000010349	IL1A	protein_coding	267.674	2.38806	0.337964	7.06603	1.59426e-12	2.35029e-09
ENSBTAG00000004716	RETN	protein_coding	20.2194	2.30817	0.447987	5.15231	2.57302e-07	0.000170694
ENSBTAG00000021326	CCL20	protein_coding	31.1985	2.25275	0.446099	5.04988	4.4209e-07	0.000221444
ENSBTAG00000007554	IFI6	protein_coding	609.287	2.24955	0.426177	5.27843	1.30295e-07	9.60421e-05
ENSBTAG00000052884	NA	protein_coding	49.9142	2.16201	0.428853	5.04138	4.62188e-07	0.000221444
ENSBTAG00000006505	S100A9	protein_coding	86.2171	2.14384	0.444334	4.82483	1.40124e-06	0.000531191
ENSBTAG00000012406	ZBP1	protein_coding	220.206	2.13942	0.447065	4.78548	1.70582e-06	0.000611698
ENSBTAG00000014529	GBP4	protein_coding	55.2388	2.11449	0.43712	4.83732	1.31603e-06	0.00051356
ENSBTAG00000019716	CXCL8	protein_coding	4705.51	2.0668	0.249713	8.27667	1.26667e-16	8.40307e-13
ENSBTAG00000039861	OAS1Y	protein_coding	1217.07	2.05614	0.451884	4.55016	5.36062e-06	0.00136778
ENSBTAG00000025434	ZFP36L1	protein_coding	607.486	2.03782	0.385568	5.28526	1.25526e-07	9.60421e-05
ENSBTAG00000046580	DHX58	protein_coding	499.952	2.03552	0.305592	6.66089	2.72167e-11	3.00925e-08
ENSBTAG00000012638	S100A12	protein_coding	277.604	2.03064	0.400964	5.06438	4.09732e-07	0.000221444
ENSBTAG00000017280	C3	protein_coding	1414.95	2.02064	0.400838	5.04103	4.63031e-07	0.000221444
ENSBTAG00000037558	GRO1	protein_coding	545.198	1.99412	0.390996	5.10012	3.39437e-07	0.000204711
ENSBTAG00000018773	RND1	protein_coding	1143.6	1.9691	0.346161	5.6884	1.28238e-08	1.30881e-05
ENSBTAG00000007450	C2	protein_coding	42.0604	1.96692	0.429355	4.5811	4.62532e-06	0.0013341
ENSBTAG00000001321	IL1B	protein_coding	48.079	1.94675	0.431809	4.50837	6.53283e-06	0.00160514
ENSBTAG00000019979	CMPK2	protein_coding	91.9905	1.91684	0.377649	5.07572	3.86026e-07	0.000221444
ENSBTAG00000018093	KMT2A	protein_coding	475.627	1.91593	0.410679	4.66528	3.08194e-06	0.000973599
ENSBTAG00000006846	LGALS9	protein_coding	139.935	1.89927	0.387429	4.90225	9.47442e-07	0.000380929
ENSBTAG00000003763	MYO5C	protein_coding	75.7182	1.89875	0.385606	4.92408	8.47588e-07	0.000351431
ENSBTAG00000008142	IFIH1	protein_coding	939.557	1.88235	0.412104	4.56765	4.93217e-06	0.0013514
ENSBTAG00000037778	CXCL3	protein_coding	407.285	1.84344	0.360911	5.10774	3.26029e-07	0.000204711
ENSBTAG00000001250	TFAP2A	protein_coding	45.4818	1.84144	0.44227	4.1636	3.13264e-05	0.00519548
ENSBTAG00000000436	TNFAIP3	protein_coding	257.296	1.83051	0.443356	4.12877	3.64714e-05	0.00583016
ENSBTAG00000011343	XAF1	protein_coding	129.761	1.81996	0.367145	4.95705	7.15731e-07	0.000306333
ENSBTAG00000004962	BCORL1	protein_coding	72.3362	1.81681	0.439641	4.13249	3.58862e-05	0.00580656
ENSBTAG00000018828	ATN1	protein_coding	103.469	1.8158	0.444964	4.08078	4.48842e-05	0.00661692
ENSBTAG00000051080	NA	protein_coding	621.285	1.81184	0.362766	4.99451	5.89842e-07	0.000260868
ENSBTAG00000003806	ECM1	protein_coding	62.7951	1.81089	0.433946	4.17308	3.00506e-05	0.00504698
ENSBTAG00000010345	XPNPEP2	protein_coding	32.3283	1.80594	0.453049	3.98618	6.71444e-05	0.00861194
ENSBTAG00000014127	PTGS2	protein_coding	637.438	1.8059	0.334054	5.40602	6.44414e-08	5.3438e-05
ENSBTAG00000022489	NA	protein_coding	2727.54	1.80377	0.394889	4.56779	4.92889e-06	0.0013514
ENSBTAG00000001024	ARID1A	protein_coding	193.592	1.79908	0.441545	4.0745	4.61139e-05	0.00665042
ENSBTAG00000000603	JAM2	protein_coding	21.2831	1.79569	0.416392	4.3125	1.6142e-05	0.00314958
ENSBTAG00000019674	CLIP3	protein_coding	76.2644	1.77773	0.449915	3.95125	7.77432e-05	0.00929276
ENSBTAG00000018186	PDXK	protein_coding	991.951	1.77329	0.384019	4.6177	3.88012e-06	0.00119724
ENSBTAG00000019313	ZMIZ1	protein_coding	436.432	1.74962	0.401925	4.35311	1.34222e-05	0.00278258
ENSBTAG00000020252	NLGN2	protein_coding	76.8476	1.74765	0.440516	3.96727	7.27005e-05	0.00893139
ENSBTAG00000016661	USP18	protein_coding	355.547	1.73112	0.402855	4.29712	1.73032e-05	0.00332723
ENSBTAG00000010273	EREG	protein_coding	106.171	1.7305	0.422044	4.10028	4.12649e-05	0.00615172
ENSBTAG00000034349	IFI44	protein_coding	14.5093	1.72595	0.448082	3.85185	0.000117228	0.0121514
ENSBTAG00000003711	EPAS1	protein_coding	5813.11	1.72165	0.341647	5.03927	4.67322e-07	0.000221444
ENSBTAG00000017529	CA8	protein_coding	17.2095	1.7061	0.452531	3.77014	0.000163159	0.0142372
ENSBTAG00000021778	SELENON	protein_coding	190.848	1.69538	0.439463	3.85785	0.000114391	0.0120456
ENSBTAG00000001069	TP53	protein_coding	81.3386	1.68959	0.418002	4.04205	5.29859e-05	0.0073231
ENSBTAG00000015779	PML	protein_coding	115.671	1.67693	0.442496	3.7897	0.000150827	0.0139942
ENSBTAG00000014903	ABCA3	protein_coding	121.561	1.67503	0.448788	3.73234	0.000189709	0.0152549
ENSBTAG00000044022	KIAA1671	protein_coding	145.572	1.66736	0.427967	3.89599	9.77977e-05	0.0107238
ENSBTAG00000019390	CA12	protein_coding	20.2536	1.65988	0.421322	3.93968	8.15894e-05	0.00939784
ENSBTAG00000004136	NFE2L3	protein_coding	23.5762	1.65135	0.419338	3.938	8.21638e-05	0.00939784
ENSBTAG00000011467	BATF2	protein_coding	16.1441	1.64492	0.435969	3.77302	0.000161284	0.0142372
ENSBTAG00000014628	OAS2	protein_coding	26.3078	1.64218	0.439845	3.73355	0.000188799	0.0152549
ENSBTAG00000004148	SLPI	protein_coding	20.8404	1.63273	0.451916	3.61291	0.000302785	0.0206018
ENSBTAG00000016198	EP300	protein_coding	352.19	1.62911	0.402601	4.04647	5.19952e-05	0.00726181
ENSBTAG00000016828	TAPBP	protein_coding	386.194	1.62498	0.417649	3.89078	9.99235e-05	0.0108671
ENSBTAG00000014429	KMT2D	protein_coding	316.945	1.62464	0.429971	3.77848	0.00015779	0.0142372
ENSBTAG00000019682	PRRC2A	protein_coding	327.359	1.62384	0.433348	3.74721	0.000178814	0.0149533
ENSBTAG00000006194	FOSL1	protein_coding	85.3502	1.62255	0.409826	3.95911	7.52286e-05	0.00915719
ENSBTAG00000018430	GSAP	protein_coding	77.3455	1.62117	0.342198	4.73751	2.16361e-06	0.00071767
ENSBTAG00000043563	ND5	protein_coding	814.13	1.61712	0.34645	4.66769	3.04607e-06	0.000973599
ENSBTAG00000018374	WASF2	protein_coding	301.467	1.6119	0.404387	3.98603	6.71877e-05	0.00861194
ENSBTAG00000021919	NAV1	protein_coding	142.293	1.59419	0.445395	3.57928	0.000344543	0.022241
ENSBTAG00000025250	CCL3	protein_coding	20.9882	1.59203	0.429203	3.70927	0.000207857	0.0163973
ENSBTAG00000008997	ENG	protein_coding	177.187	1.59014	0.441809	3.59915	0.000319254	0.0211793
ENSBTAG00000001146	HIVEP2	protein_coding	334.819	1.58387	0.398238	3.9772	6.97301e-05	0.00881123
ENSBTAG00000030932	IFI44L	protein_coding	81.5923	1.56309	0.417461	3.74426	0.000180923	0.0149533
ENSBTAG00000021351	MED12	protein_coding	158.095	1.56302	0.430903	3.62732	0.000286375	0.0197701
ENSBTAG00000053726	EIF4EBP2	protein_coding	596.805	1.56249	0.353492	4.42015	9.86306e-06	0.00218105
ENSBTAG00000030913	MX1	protein_coding	1454.12	1.56064	0.442068	3.53031	0.000415077	0.0245859
ENSBTAG00000015403	TPP1	protein_coding	199.475	1.5588	0.339359	4.59335	4.3618e-06	0.00128788
ENSBTAG00000016656	PARP14	protein_coding	3103.78	1.5564	0.34978	4.44966	8.60068e-06	0.00193413
ENSBTAG00000014211	FOXP4	protein_coding	33.51	1.55312	0.451324	3.44125	0.000579031	0.0302464
ENSBTAG00000002495	BRD4	protein_coding	109.288	1.55283	0.428014	3.62798	0.000285653	0.0197701
ENSBTAG00000049341	SERTAD2	protein_coding	97.6097	1.55221	0.346525	4.47937	7.48649e-06	0.00177376
ENSBTAG00000051248	NA	protein_coding	36.2704	1.55196	0.452229	3.43181	0.000599573	0.0311525
ENSBTAG00000004129	CCL11	protein_coding	117.159	1.54415	0.437215	3.53179	0.00041275	0.0245859
ENSBTAG00000014636	ZFHX3	protein_coding	85.5985	1.54324	0.443275	3.48145	0.000498699	0.0272294
ENSBTAG00000046765	POLR2A	protein_coding	466.5	1.53529	0.41976	3.65754	0.000254644	0.0184624
ENSBTAG00000005138	BCL9L	protein_coding	88.017	1.52565	0.444649	3.43113	0.000601074	0.0311525
ENSBTAG00000009331	CPAMD8	protein_coding	44.0407	1.5209	0.424719	3.58095	0.000342348	0.022241
ENSBTAG00000000599	CCNI	protein_coding	776.069	1.51833	0.376648	4.03116	5.55031e-05	0.00754914
ENSBTAG00000044073	CD248	protein_coding	338.613	1.51497	0.420816	3.60007	0.00031813	0.0211793
ENSBTAG00000000357	PRAG1	protein_coding	52.5976	1.51197	0.435643	3.47067	0.000519164	0.0281154
ENSBTAG00000021000	USF3	protein_coding	153.289	1.50885	0.384725	3.92188	8.78596e-05	0.00979598
ENSBTAG00000012987	ULK1	protein_coding	141.588	1.50872	0.42791	3.52579	0.000422216	0.0247874
ENSBTAG00000026403	CREBBP	protein_coding	356.002	1.50838	0.420542	3.58675	0.00033482	0.021992
ENSBTAG00000017674	SCNN1D	protein_coding	399.712	1.50657	0.366466	4.11107	3.93835e-05	0.00606006
ENSBTAG00000001585	WIPF1	protein_coding	1061.39	1.50631	0.337651	4.46116	8.15185e-06	0.00189752
ENSBTAG00000034147	OLFML2B	protein_coding	84.4232	1.50583	0.446546	3.37216	0.000745808	0.0344787
ENSBTAG00000008766	SLC9A1	protein_coding	65.6477	1.50551	0.451109	3.33736	0.000845786	0.0370294
ENSBTAG00000018361	R3HDM2	protein_coding	262.418	1.50353	0.380191	3.95467	7.66406e-05	0.00924425
ENSBTAG00000053542	MMP12	protein_coding	437.52	1.50203	0.42207	3.55873	0.000372658	0.0232133
ENSBTAG00000008860	RIPOR1	protein_coding	317.233	1.49906	0.407442	3.67919	0.000233975	0.0176959
ENSBTAG00000020043	ARHGAP17	protein_coding	220.504	1.49599	0.395197	3.78544	0.000153436	0.0141374
ENSBTAG00000048062	KDM6B	protein_coding	45.9104	1.49531	0.449331	3.32786	0.000875154	0.0374967
ENSBTAG00000001821	PRRC2C	protein_coding	1174.87	1.4936	0.381806	3.91194	9.15591e-05	0.0101234
ENSBTAG00000005580	SZT2	protein_coding	46.6964	1.49329	0.452374	3.301	0.000963408	0.0394522
ENSBTAG00000021583	TPGS2	protein_coding	121.549	1.49183	0.388905	3.83597	0.000125067	0.0125712
ENSBTAG00000006744	TMEM131	protein_coding	705.703	1.49118	0.378092	3.94395	8.01496e-05	0.00939784
ENSBTAG00000031214	NA	protein_coding	10.6673	1.49063	0.446767	3.33649	0.000848427	0.0370294
ENSBTAG00000006276	C1QTNF1	protein_coding	98.0495	1.48975	0.413243	3.60503	0.000312121	0.0210214
ENSBTAG00000008003	SMG7	protein_coding	416.206	1.48786	0.391005	3.80522	0.00014168	0.0136218
ENSBTAG00000008520	NFIC	protein_coding	202.304	1.48583	0.39386	3.77248	0.000161634	0.0142372
ENSBTAG00000054865	NA	protein_coding	111.175	1.48485	0.405954	3.65767	0.000254516	0.0184624
ENSBTAG00000046358	PABPC1	protein_coding	4282.74	1.48266	0.384793	3.85314	0.000116612	0.0121514
ENSBTAG00000002727	PHACTR4	protein_coding	137.336	1.47987	0.389965	3.79489	0.00014771	0.0138994
ENSBTAG00000008479	CXCL13	protein_coding	21.2768	1.47427	0.434139	3.39585	0.000684165	0.0338256
ENSBTAG00000014605	ETV6	protein_coding	484.954	1.47419	0.403414	3.65428	0.000257904	0.0185015
ENSBTAG00000014083	AMIGO1	protein_coding	14.9775	1.47242	0.43625	3.37519	0.000737657	0.0344787
ENSBTAG00000001299	CYP7B1	protein_coding	307.078	1.47059	0.337662	4.35522	1.32934e-05	0.00278258
ENSBTAG00000019218	ATP6V0A1	protein_coding	168.107	1.4686	0.343198	4.27916	1.87596e-05	0.00350567
ENSBTAG00000015604	ZNF385A	protein_coding	34.7104	1.46795	0.448895	3.27013	0.00107499	0.0424162
ENSBTAG00000011108	USP54	protein_coding	262.665	1.46736	0.333733	4.39682	1.09849e-05	0.0023893
ENSBTAG00000032265	RTP4	protein_coding	326.082	1.46253	0.34274	4.26717	1.97967e-05	0.00359812
ENSBTAG00000007192	SIDT2	protein_coding	591.849	1.46201	0.376647	3.88165	0.000103749	0.0111011
ENSBTAG00000013641	BAG3	protein_coding	131.168	1.46133	0.411048	3.55514	0.00037778	0.0233912
ENSBTAG00000015060	GBP5	protein_coding	280.548	1.45691	0.357379	4.07664	4.56908e-05	0.00665042
ENSBTAG00000012683	SRRM2	protein_coding	2140.5	1.45255	0.418894	3.46758	0.000525163	0.0282099
ENSBTAG00000018205	PHC1	protein_coding	75.3003	1.4502	0.414281	3.50051	0.000464363	0.0262337
ENSBTAG00000007909	NOTCH2	protein_coding	4881.17	1.44955	0.384756	3.76746	0.000164914	0.0142372
ENSBTAG00000020536	HERC6	protein_coding	675.059	1.44807	0.361155	4.00955	6.0835e-05	0.00815312
ENSBTAG00000002687	TSHZ3	protein_coding	252.43	1.44786	0.405962	3.56651	0.000361774	0.0226416
ENSBTAG00000001741	DLGAP4	protein_coding	201.697	1.44744	0.437151	3.31106	0.000929418	0.0388065
ENSBTAG00000021933	ALOX12	protein_coding	78.0395	1.44521	0.428561	3.37223	0.000745615	0.0344787
ENSBTAG00000017024	PPARGC1A	protein_coding	334.219	1.44511	0.303129	4.76731	1.86697e-06	0.000651869
ENSBTAG00000017670	NA	protein_coding	468.843	1.43898	0.375057	3.83669	0.000124706	0.0125712
ENSBTAG00000019785	CIC	protein_coding	100.341	1.43707	0.434719	3.30574	0.00094726	0.0392758
ENSBTAG00000009012	PTX3	protein_coding	155.559	1.43171	0.444398	3.22168	0.0012744	0.0469685
ENSBTAG00000013148	CLDN1	protein_coding	45.9043	1.43052	0.44084	3.24498	0.0011746	0.0445273
ENSBTAG00000008287	YLPM1	protein_coding	257.273	1.42907	0.385397	3.70805	0.00020886	0.0163973
ENSBTAG00000014407	INO80D	protein_coding	55.2047	1.42876	0.428688	3.33287	0.000859536	0.0373912
ENSBTAG00000012335	UBA7	protein_coding	551.078	1.42158	0.318959	4.45693	8.314e-06	0.0019019
ENSBTAG00000008591	CAMTA2	protein_coding	194.061	1.41846	0.435536	3.25682	0.00112668	0.0432693
ENSBTAG00000021896	NUP214	protein_coding	206.244	1.41809	0.401062	3.53585	0.000406472	0.024403
ENSBTAG00000006642	PRKACA	protein_coding	99.4295	1.41724	0.402474	3.52131	0.000429422	0.0250995
ENSBTAG00000009026	PACS1	protein_coding	141.118	1.41655	0.416418	3.40175	0.000669557	0.0337783
ENSBTAG00000020423	EP400	protein_coding	293.587	1.41513	0.38654	3.66102	0.000251217	0.0184152
ENSBTAG00000017840	BAZ2A	protein_coding	374.004	1.41457	0.391799	3.61044	0.000305676	0.0206924
ENSBTAG00000030499	NA	protein_coding	146.899	1.41077	0.403038	3.50035	0.000464646	0.0262337
ENSBTAG00000010949	PROSER1	protein_coding	88.2474	1.40813	0.388318	3.62624	0.000287581	0.0197701
ENSBTAG00000016471	PDPR	protein_coding	54.0005	1.40798	0.430859	3.26783	0.00108374	0.0424162
ENSBTAG00000014921	IL6	protein_coding	2320.14	1.40287	0.430796	3.25645	0.00112814	0.0432693
ENSBTAG00000015939	NECTIN1	protein_coding	59.1847	1.40197	0.371824	3.77051	0.000162917	0.0142372
ENSBTAG00000018395	KIAA1217	protein_coding	392.419	1.40056	0.387503	3.61431	0.000301143	0.0205957
ENSBTAG00000003366	DDX58	protein_coding	568.938	1.39968	0.351244	3.98492	6.75039e-05	0.00861194
ENSBTAG00000052977	NA	protein_coding	273.054	1.39925	0.379455	3.68752	0.000226454	0.0174685
ENSBTAG00000021574	TCF7L2	protein_coding	149.552	1.39849	0.404164	3.46022	0.000539743	0.0285311
ENSBTAG00000016546	PARP12	protein_coding	304.718	1.39303	0.305144	4.56517	4.99085e-06	0.0013514
ENSBTAG00000002485	TNS1	protein_coding	1535.94	1.38694	0.400745	3.46089	0.00053839	0.0285311
ENSBTAG00000015109	TOB2	protein_coding	87.2143	1.38603	0.431834	3.20964	0.00132902	0.0478474
ENSBTAG00000007519	ADAR	protein_coding	783.836	1.38564	0.390766	3.54596	0.000391185	0.0236908
ENSBTAG00000017122	HSPG2	protein_coding	5092.52	1.38542	0.43188	3.20787	0.00133721	0.0479518
ENSBTAG00000005379	SLC41A1	protein_coding	89.5684	1.38333	0.411785	3.35934	0.000781276	0.0356943
ENSBTAG00000020757	PCBP2	protein_coding	1332.76	1.37962	0.34557	3.9923	6.54361e-05	0.0085961
ENSBTAG00000009851	ROBO1	protein_coding	585.358	1.37906	0.383085	3.59988	0.00031837	0.0211793
ENSBTAG00000002347	MAST3	protein_coding	59.993	1.37888	0.419108	3.29003	0.00100178	0.0401358
ENSBTAG00000016208	TGM2	protein_coding	1737.21	1.37775	0.421903	3.26557	0.00109244	0.0425058
ENSBTAG00000006762	SH3RF2	protein_coding	309.673	1.37071	0.409883	3.34414	0.000825374	0.0367485
ENSBTAG00000009812	CXCL5	protein_coding	50930.5	1.3705	0.285871	4.79412	1.63394e-06	0.000602199
ENSBTAG00000019847	CPEB2	protein_coding	192.182	1.37028	0.357785	3.8299	0.000128193	0.012693
ENSBTAG00000003039	PSMB8	protein_coding	250.707	1.36424	0.362703	3.76131	0.000169023	0.0143756
ENSBTAG00000000656	NFATC1	protein_coding	73.4493	1.36074	0.420097	3.23912	0.00119899	0.0451936
ENSBTAG00000013302	R3HDM1	protein_coding	210.635	1.35984	0.385066	3.53145	0.00041328	0.0245859
ENSBTAG00000010303	ICAM1	protein_coding	920.224	1.35969	0.425651	3.19437	0.00140137	0.0497843
ENSBTAG00000000283	CSF1	protein_coding	915.15	1.35919	0.417809	3.25314	0.00114136	0.0433912
ENSBTAG00000003857	SUSD6	protein_coding	114.275	1.35734	0.42497	3.19397	0.00140333	0.0497843
ENSBTAG00000012032	PDE4A	protein_coding	111.874	1.35627	0.41532	3.2656	0.00109233	0.0425058
ENSBTAG00000014059	ATP2B4	protein_coding	1170.34	1.35507	0.35685	3.79732	0.00014627	0.0138622
ENSBTAG00000019742	FOXJ2	protein_coding	176.914	1.35461	0.401524	3.37367	0.00074173	0.0344787
ENSBTAG00000020947	RNF103	protein_coding	202.237	1.35171	0.361228	3.74198	0.000182577	0.0149533
ENSBTAG00000005615	CEACAM1	protein_coding	76.3578	1.34881	0.386452	3.49025	0.000482576	0.02679
ENSBTAG00000044160	MCCC2	protein_coding	107.558	1.34723	0.354433	3.80109	0.000144061	0.0137511
ENSBTAG00000025526	MDC1	protein_coding	122.147	1.3472	0.409569	3.28932	0.0010043	0.0401358
ENSBTAG00000020755	SELP	protein_coding	636.616	1.34473	0.341153	3.94171	8.09043e-05	0.00939784
ENSBTAG00000038233	NA	protein_coding	312.918	1.34144	0.384901	3.48515	0.000491853	0.0271913
ENSBTAG00000014270	UNC5B	protein_coding	309.016	1.34052	0.365107	3.6716	0.000241038	0.0178664
ENSBTAG00000032087	ATXN2L	protein_coding	224.157	1.33759	0.409312	3.2679	0.00108347	0.0424162
ENSBTAG00000003525	STXBP1	protein_coding	96.0479	1.33237	0.414268	3.21621	0.00129895	0.0476089
ENSBTAG00000007881	IFIT1	protein_coding	5659.54	1.3317	0.296317	4.49418	6.98378e-06	0.00168474
ENSBTAG00000009933	DTX3L	protein_coding	590.505	1.33155	0.317696	4.19127	2.77399e-05	0.00482507
ENSBTAG00000014759	WBP11	protein_coding	96.9557	1.33042	0.36183	3.67692	0.00023607	0.0176959
ENSBTAG00000018636	CCNK	protein_coding	106.775	1.32909	0.396862	3.34901	0.000811021	0.0366008
ENSBTAG00000020861	CHAMP1	protein_coding	129.69	1.329	0.380711	3.49083	0.000481528	0.02679
ENSBTAG00000019545	NA	protein_coding	353.347	1.32765	0.341818	3.88409	0.000102715	0.0110799
ENSBTAG00000001368	LGALS3BP	protein_coding	392.468	1.32684	0.406674	3.26267	0.00110368	0.0428177
ENSBTAG00000014334	ZFYVE26	protein_coding	386.754	1.32655	0.371664	3.56922	0.000358043	0.0225143
ENSBTAG00000030529	FAM53C	protein_coding	124.326	1.32379	0.39037	3.39113	0.000696059	0.033829
ENSBTAG00000002411	CTNND1	protein_coding	865.279	1.32317	0.37055	3.57083	0.000355851	0.022483
ENSBTAG00000000098	SETDB1	protein_coding	114.091	1.32078	0.389364	3.39216	0.00069344	0.0338256
ENSBTAG00000027173	CHP1	protein_coding	242.574	1.31687	0.343727	3.83115	0.000127544	0.012693
ENSBTAG00000005221	WNK1	protein_coding	585.728	1.31588	0.402602	3.26843	0.00108145	0.0424162
ENSBTAG00000011892	SRGAP1	protein_coding	239.255	1.31578	0.409495	3.21319	0.0013127	0.0477176
ENSBTAG00000015839	MAP4	protein_coding	1390.67	1.31407	0.40378	3.25442	0.00113625	0.0433634
ENSBTAG00000003709	ITGB8	protein_coding	605.239	1.30912	0.34741	3.76822	0.000164415	0.0142372
ENSBTAG00000011434	NPR2	protein_coding	368.19	1.30894	0.33352	3.92462	8.68677e-05	0.00976746
ENSBTAG00000018123	FBLN5	protein_coding	773.967	1.30825	0.36623	3.5722	0.000353988	0.0224723
ENSBTAG00000003565	TRIM3	protein_coding	57.5535	1.30516	0.384059	3.39833	0.000677985	0.0338177
ENSBTAG00000006129	KIAA0556	protein_coding	310.889	1.3036	0.405515	3.21466	0.00130598	0.0477176
ENSBTAG00000009785	SAMD4B	protein_coding	176.496	1.29593	0.391523	3.30998	0.000933018	0.0388065
ENSBTAG00000010863	DCP1A	protein_coding	283.378	1.2956	0.371102	3.49122	0.000480826	0.02679
ENSBTAG00000019267	MMP2	protein_coding	8164.68	1.29287	0.363956	3.55228	0.000381915	0.0233912
ENSBTAG00000007441	SEC23IP	protein_coding	560.928	1.29229	0.327965	3.94032	8.13742e-05	0.00939784
ENSBTAG00000048655	NT5E	protein_coding	1008.66	1.29212	0.308445	4.18913	2.8002e-05	0.00482507
ENSBTAG00000011762	ANKRD52	protein_coding	435.035	1.28866	0.383606	3.35935	0.000781267	0.0356943
ENSBTAG00000021791	PARP9	protein_coding	796.584	1.28856	0.297929	4.32504	1.52502e-05	0.00306575
ENSBTAG00000008837	CSNK2B	protein_coding	148.339	1.28819	0.395861	3.25414	0.00113736	0.0433634
ENSBTAG00000016094	SLC36A1	protein_coding	57.0024	1.28313	0.398486	3.22002	0.00128181	0.0471108
ENSBTAG00000049297	NA	protein_coding	325.874	1.27946	0.34178	3.74352	0.000181461	0.0149533
ENSBTAG00000000565	RFX7	protein_coding	226.512	1.27142	0.345186	3.68329	0.000230241	0.0175565
ENSBTAG00000034776	DDAH1	protein_coding	798.402	1.26987	0.308962	4.11012	3.95454e-05	0.00606006
ENSBTAG00000008954	PSMB9	protein_coding	225.86	1.26937	0.331898	3.82459	0.00013099	0.0127793
ENSBTAG00000019938	N4BP1	protein_coding	429.617	1.26814	0.344862	3.67725	0.000235763	0.0176959
ENSBTAG00000014915	ETV5	protein_coding	131.555	1.26613	0.345279	3.66697	0.000245437	0.0180915
ENSBTAG00000018577	SLC7A1	protein_coding	369.535	1.26253	0.394996	3.19631	0.00139195	0.0496464
ENSBTAG00000013412	NFAT5	protein_coding	440.72	1.25905	0.356976	3.52699	0.000420316	0.0247855
ENSBTAG00000017339	RUNX1T1	protein_coding	393.006	1.25621	0.391371	3.20975	0.00132848	0.0478474
ENSBTAG00000017349	PCDHGC3	protein_coding	514.198	1.25508	0.371893	3.37484	0.000738589	0.0344787
ENSBTAG00000016913	AVIL	protein_coding	59.5346	1.25014	0.352481	3.54668	0.000390121	0.0236908
ENSBTAG00000013018	AMPD2	protein_coding	568.856	1.24859	0.386292	3.23224	0.00122823	0.0460343
ENSBTAG00000014265	SREBF2	protein_coding	236.661	1.24632	0.373223	3.33933	0.000839796	0.037018
ENSBTAG00000027991	ANAPC1	protein_coding	232.697	1.24385	0.368433	3.37604	0.000735368	0.0344787
ENSBTAG00000007578	SHTN1	protein_coding	182.71	1.23657	0.37588	3.28981	0.00100255	0.0401358
ENSBTAG00000006014	GBF1	protein_coding	781.051	1.23626	0.362461	3.41074	0.000647857	0.0330581
ENSBTAG00000013848	ADGRD1	protein_coding	644.834	1.23275	0.381142	3.23435	0.00121919	0.0458248
ENSBTAG00000011643	SOS1	protein_coding	272.038	1.23119	0.328702	3.74562	0.000179947	0.0149533
ENSBTAG00000023659	MT2A	protein_coding	408.704	1.2264	0.352691	3.47727	0.000506555	0.027545
ENSBTAG00000002977	ECE1	protein_coding	1985.15	1.22353	0.336079	3.6406	0.000272004	0.0192992
ENSBTAG00000020313	FNBP1	protein_coding	725.526	1.22119	0.336634	3.62765	0.000286011	0.0197701
ENSBTAG00000003185	ASAP1	protein_coding	351.395	1.21325	0.356823	3.40015	0.000673486	0.0338177
ENSBTAG00000001888	MED13L	protein_coding	2242.17	1.21232	0.338953	3.57665	0.000348028	0.0223074
ENSBTAG00000011056	IDS	protein_coding	209.124	1.2117	0.345083	3.51133	0.000445877	0.025708
ENSBTAG00000037702	SP140L	protein_coding	204.148	1.20473	0.324646	3.71091	0.000206515	0.0163973
ENSBTAG00000011829	NF1	protein_coding	279.424	1.2012	0.344802	3.48375	0.000494438	0.0272208
ENSBTAG00000008939	DNMBP	protein_coding	214.771	1.19987	0.364934	3.28792	0.00100932	0.0402151
ENSBTAG00000013929	RRAD	protein_coding	282.314	1.19936	0.214316	5.59621	2.19087e-08	1.9379e-05
ENSBTAG00000004272	ISG12(B)	protein_coding	716.41	1.19824	0.16896	7.09187	1.32311e-12	2.19439e-09
ENSBTAG00000038316	GPATCH8	protein_coding	296.446	1.1968	0.362475	3.30174	0.000960867	0.0394522
ENSBTAG00000008728	MRTFB	protein_coding	123.681	1.19568	0.363475	3.28958	0.00100336	0.0401358
ENSBTAG00000014399	QSER1	protein_coding	1076.07	1.19351	0.273261	4.36767	1.2558e-05	0.0026874
ENSBTAG00000017958	AHI1	protein_coding	5585.47	1.19233	0.309714	3.84978	0.000118223	0.0121595
ENSBTAG00000001788	PDPN	protein_coding	1031.91	1.19171	0.25946	4.59306	4.36799e-06	0.00128788
ENSBTAG00000020379	AREL1	protein_coding	261.616	1.18901	0.368662	3.22519	0.00125887	0.0466052
ENSBTAG00000015543	ARHGAP35	protein_coding	1647.16	1.18741	0.3318	3.57869	0.000345315	0.022241
ENSBTAG00000011511	NA	protein_coding	692.773	1.1846	0.236602	5.00672	5.53653e-07	0.000253306
ENSBTAG00000011435	NPEPPS	protein_coding	1347.08	1.17893	0.258545	4.55985	5.11895e-06	0.00135607
ENSBTAG00000010945	SEC24B	protein_coding	576.943	1.17767	0.290723	4.05084	5.10345e-05	0.00726181
ENSBTAG00000039524	NA	protein_coding	46.1262	1.17406	0.317625	3.69638	0.000218696	0.0169688
ENSBTAG00000021986	MAPK1IP1L	protein_coding	804.99	1.16871	0.269198	4.34147	1.41535e-05	0.00288905
ENSBTAG00000004929	C20H5orf51	protein_coding	669.403	1.16833	0.310183	3.76659	0.000165489	0.0142372
ENSBTAG00000019342	OSBPL3	protein_coding	185.526	1.16774	0.292273	3.99536	6.45948e-05	0.00857044
ENSBTAG00000005681	ME1	protein_coding	822.6	1.16084	0.310485	3.7388	0.000184901	0.0150507
ENSBTAG00000019954	ABHD2	protein_coding	564.908	1.14743	0.25259	4.54266	5.5548e-06	0.00139059
ENSBTAG00000014598	BPTF	protein_coding	902.74	1.14376	0.344603	3.31906	0.000903217	0.0382073
ENSBTAG00000018040	PSMB10	protein_coding	831.405	1.13728	0.316975	3.58791	0.000333343	0.021992
ENSBTAG00000001143	NA	protein_coding	808.751	1.13218	0.2485	4.55605	5.21251e-06	0.00135607
ENSBTAG00000050135	TRIM4	protein_coding	273.756	1.13159	0.322741	3.50619	0.000454566	0.0259965
ENSBTAG00000050925	ZC3H11A	protein_coding	337.811	1.12733	0.298302	3.77915	0.000157368	0.0142372
ENSBTAG00000019857	OTUD4	protein_coding	1002.23	1.12553	0.314807	3.5753	0.000349823	0.0223147
ENSBTAG00000004907	MINK1	protein_coding	181.171	1.1165	0.345664	3.23001	0.00123788	0.0461354
ENSBTAG00000017551	DROSHA	protein_coding	171.31	1.10437	0.315204	3.50368	0.000458871	0.02613
ENSBTAG00000012519	XDH	protein_coding	6798.09	1.10326	0.31835	3.46555	0.000529149	0.0283095
ENSBTAG00000000700	PARVA	protein_coding	1896.39	1.10274	0.31517	3.49886	0.000467245	0.0262687
ENSBTAG00000037465	TRIM34	protein_coding	118.357	1.10229	0.268455	4.10603	4.02518e-05	0.00606887
ENSBTAG00000005676	EHMT2	protein_coding	308.43	1.1009	0.277368	3.96911	7.21414e-05	0.00893139
ENSBTAG00000004643	WASL	protein_coding	260.659	1.09749	0.329819	3.32756	0.000876107	0.0374967
ENSBTAG00000019781	CLASP1	protein_coding	424.501	1.09312	0.331077	3.30171	0.000960969	0.0394522
ENSBTAG00000020308	EIF4G2	protein_coding	6292.34	1.08629	0.29838	3.64062	0.000271982	0.0192992
ENSBTAG00000043559	MT-ND4L	protein_coding	669.006	1.08626	0.283979	3.82516	0.000130687	0.0127793
ENSBTAG00000032603	NA	protein_coding	830.848	1.0827	0.325353	3.32777	0.000875434	0.0374967
ENSBTAG00000017287	DRAM1	protein_coding	4287.7	1.08126	0.31299	3.45462	0.000551074	0.0290145
ENSBTAG00000013495	WDFY3	protein_coding	1004.03	1.07905	0.30693	3.51563	0.000438705	0.0255296
ENSBTAG00000003773	SLC25A13	protein_coding	74.6331	1.07774	0.323573	3.33076	0.0008661	0.0374967
ENSBTAG00000021289	POGZ	protein_coding	222.064	1.0739	0.326444	3.28968	0.00100301	0.0401358
ENSBTAG00000017595	NA	protein_coding	104.407	1.07381	0.318035	3.3764	0.000734422	0.0344787
ENSBTAG00000006122	HUWE1	protein_coding	2431.45	1.06889	0.324818	3.29075	0.000999194	0.0401358
ENSBTAG00000016683	NFKBIA	protein_coding	575.015	1.06639	0.303788	3.51031	0.000447584	0.025708
ENSBTAG00000006667	EPB41	protein_coding	357.272	1.04906	0.308636	3.39901	0.000676292	0.0338177
ENSBTAG00000046160	SMIM13	protein_coding	250.453	1.04654	0.312751	3.34625	0.000819121	0.0366095
ENSBTAG00000019472	NR3C1	protein_coding	1759.08	1.04104	0.246335	4.2261	2.37775e-05	0.0042064
ENSBTAG00000050242	NA	protein_coding	441.238	1.03422	0.255488	4.04802	5.16534e-05	0.00726181
ENSBTAG00000039275	ERAP2	protein_coding	1243.53	1.03393	0.307828	3.35878	0.000782864	0.0356943
ENSBTAG00000003954	ASH1L	protein_coding	1754.57	1.03357	0.296795	3.48242	0.000496896	0.0272294
ENSBTAG00000012671	TNIP1	protein_coding	1536.84	1.02777	0.249512	4.1191	3.80352e-05	0.00600774
ENSBTAG00000003585	CD47	protein_coding	4087.47	1.02598	0.303525	3.38023	0.000724241	0.0344787
ENSBTAG00000050709	DIAPH2	protein_coding	807.232	1.02558	0.268747	3.81616	0.000135543	0.0131269
ENSBTAG00000004091	GTF3C4	protein_coding	209.458	1.02273	0.313605	3.26119	0.00110945	0.0429158
ENSBTAG00000025400	PARP4	protein_coding	366.753	1.01298	0.272412	3.71854	0.000200379	0.0160159
ENSBTAG00000003581	SETD7	protein_coding	1857.87	1.01175	0.236805	4.27251	1.93282e-05	0.00356175
ENSBTAG00000031548	NA	protein_coding	325.924	1.01144	0.307479	3.28947	0.00100377	0.0401358
ENSBTAG00000006579	P4HA3	protein_coding	273.931	-1.01805	0.315053	-3.23135	0.00123207	0.0460482
ENSBTAG00000018703	OSTN	protein_coding	125.814	-1.06666	0.281416	-3.79033	0.000150445	0.0139942
ENSBTAG00000018164	FNDC4	protein_coding	85.6446	-1.168	0.297097	-3.93137	8.44626e-05	0.0095782
ENSBTAG00000019669	CD163	protein_coding	104.655	-1.23623	0.338301	-3.65421	0.000257972	0.0185015
ENSBTAG00000014920	SEMA3E	protein_coding	23.1032	-1.30847	0.386133	-3.38866	0.000702356	0.0340104
ENSBTAG00000009786	SCIN	protein_coding	46.7758	-1.37221	0.419383	-3.27197	0.00106802	0.0424162

## Sheet: Table S5
Supplementary table S5. Enriched gene ontologies associated with bovine endometrial stromal cell transcriptional response (protein-coding transcripts) to rbP4HB treatment for 24hr compared to vehicle control (n=3), padj <0.05 and Log2FoldChange >1 or <-1
geneSet	description	size	overlap	expect	enrichmentRatio	pValue	FDR
GO:0050900	leukocyte migration	170	15	2.67895	5.59921	6.29508e-08	5.89219e-06
GO:0006954	inflammatory response	306	26	4.82211	5.39183	1.2581e-12	5.88793e-10
GO:0045087	innate immune response	301	25	4.74331	5.27058	5.98366e-12	1.40018e-09
GO:0006959	humoral immune response	114	9	1.79647	5.00982	7.4095e-05	0.00288971
GO:0043900	regulation of multi-organism process	190	14	2.99412	4.67583	1.60672e-06	8.35493e-05
GO:0044419	interspecies interaction between organisms	190	14	2.99412	4.67583	1.60672e-06	8.35493e-05
GO:0009607	response to biotic stimulus	468	30	7.37499	4.0678	2.667e-11	4.16052e-09
GO:0031347	regulation of defense response	267	17	4.20752	4.04038	9.11658e-07	6.09509e-05
GO:0032101	regulation of response to external stimulus	336	20	5.29486	3.77725	2.71866e-07	2.12055e-05
GO:0034097	response to cytokine	436	25	6.87071	3.63863	1.51281e-08	1.76998e-06
GO:0002252	immune effector process	350	19	5.51548	3.44485	2.23065e-06	0.000104394
GO:0009636	response to toxic substance	176	9	2.7735	3.245	0.00182054	0.0405721
GO:0042330	taxis	290	14	4.56997	3.06348	0.000185013	0.00618472
GO:0033993	response to lipid	348	16	5.48396	2.9176	0.000111757	0.00402326
GO:0002684	positive regulation of immune system process	437	20	6.88647	2.90424	1.55236e-05	0.00066046
GO:0001816	cytokine production	346	15	5.45245	2.75106	0.000349122	0.0108926
GO:0098609	cell-cell adhesion	330	14	5.20031	2.69215	0.000685437	0.0188697
GO:0035239	tube morphogenesis	429	17	6.7604	2.51464	0.00039984	0.0116953
GO:0010469	regulation of signaling receptor activity	332	13	5.23183	2.48479	0.00219198	0.0466295
GO:0051050	positive regulation of transport	403	15	6.35068	2.36195	0.00166744	0.0390181
GO:1901701	cellular response to oxygen-containing compound	457	17	7.20164	2.36057	0.000819349	0.0213031
GO:0022603	regulation of anatomical structure morphogenesis	478	17	7.53257	2.25687	0.00134284	0.0330763

## Sheet: Table S6
Supplementary table S6. Enriched KEGG pathways associated with bovine endometrial stromal cell transcriptional response (protein-coding transcripts) to rbP4HB treatment for 24hr compared to vehicle control (n=3), padj <0.05 and Log2FoldChange >1 or <-1
geneSet	description	size	overlap	expect	enrichmentRatio	pValue	FDR
bta04657	IL-17 signaling pathway	90	15	1.4109	10.6315	6.27409e-12	2.00144e-09
bta05134	Legionellosis	56	8	0.877893	9.11272	2.21336e-06	8.82579e-05
bta05020	Prion diseases	32	4	0.501653	7.97363	0.00147485	0.0221944
bta05132	Salmonella infection	85	10	1.33252	7.5046	7.28677e-07	3.87413e-05
bta04520	Adherens junction	69	8	1.08169	7.39583	1.09863e-05	0.000318603
bta05323	Rheumatoid arthritis	99	10	1.55199	6.44334	3.01445e-06	0.000106846
bta04668	TNF signaling pathway	115	11	1.80282	6.10156	1.63139e-06	7.43447e-05
bta05133	Pertussis	77	7	1.2071	5.79901	0.000190953	0.00406094
bta04623	Cytosolic DNA-sensing pathway	67	6	1.05034	5.71245	0.000602437	0.0113045
bta05162	Measles	146	13	2.28879	5.67985	4.05909e-07	3.29257e-05
bta05164	Influenza A	180	16	2.8218	5.67014	1.73347e-08	2.76488e-06
bta05144	Malaria	58	5	0.909247	5.49906	0.0020639	0.0269741
bta04064	NF-kappa B signaling pathway	96	8	1.50496	5.31576	0.000122349	0.00293359
bta04621	NOD-like receptor signaling pathway	175	14	2.74342	5.10313	5.32087e-07	3.39471e-05
bta05168	Herpes simplex infection	198	15	3.10398	4.8325	4.12861e-07	3.29257e-05
bta05215	Prostate cancer	95	7	1.48928	4.70025	0.000695175	0.01232
bta04919	Thyroid hormone signaling pathway	113	8	1.77146	4.51604	0.000378122	0.0075388
bta04062	Chemokine signaling pathway	188	13	2.94721	4.41095	7.05804e-06	0.000225151
bta04933	AGE-RAGE signaling pathway in diabetic complications	102	7	1.59902	4.37768	0.00106139	0.0178202
bta05161	Hepatitis B	152	10	2.38285	4.19665	0.000128747	0.00293359
bta05167	Kaposi sarcoma-associated herpesvirus infection	206	13	3.22939	4.02552	1.89516e-05	0.000503796
bta05160	Hepatitis C	139	8	2.17906	3.67131	0.00148228	0.0221944
bta04310	Wnt signaling pathway	147	8	2.30447	3.47151	0.00211396	0.0269741
bta05163	Human cytomegalovirus infection	245	11	3.84078	2.864	0.001562	0.0221944
bta05169	Epstein-Barr virus infection	227	10	3.5586	2.81009	0.00292605	0.0359004
bta04060	Cytokine-cytokine receptor interaction	323	13	5.06356	2.56736	0.00160023	0.0221944

## Sheet: Table S7
Supplementary table S7. Venn diagram analysis of DEGs induced by rbP4HB compared to vehicle controls samples (n=3) between bEECs and bESCs
381 elements included exclusively in "bEECs":
ENSBTAG00000011936			67 common elements in "bEECs" and "bESCs":
ENSBTAG00000034372			ENSBTAG00000022395			239 elements included exclusively in "bESCs":
ENSBTAG00000037527			ENSBTAG00000053806			ENSBTAG00000049589
ENSBTAG00000052397			ENSBTAG00000009812			ENSBTAG00000027513
ENSBTAG00000015094			ENSBTAG00000012638			ENSBTAG00000010349
ENSBTAG00000001292			ENSBTAG00000014707			ENSBTAG00000004716
ENSBTAG00000018125			ENSBTAG00000012640			ENSBTAG00000021326
ENSBTAG00000020674			ENSBTAG00000012406			ENSBTAG00000052884
ENSBTAG00000001852			ENSBTAG00000014628			ENSBTAG00000006505
ENSBTAG00000053807			ENSBTAG00000007881			ENSBTAG00000019716
ENSBTAG00000053766			ENSBTAG00000012335			ENSBTAG00000025434
ENSBTAG00000001576			ENSBTAG00000039861			ENSBTAG00000001321
ENSBTAG00000054278			ENSBTAG00000037558			ENSBTAG00000018093
ENSBTAG00000006156			ENSBTAG00000011511			ENSBTAG00000003763
ENSBTAG00000025471			ENSBTAG00000007554			ENSBTAG00000001250
ENSBTAG00000003313			ENSBTAG00000030932			ENSBTAG00000004962
ENSBTAG00000001325			ENSBTAG00000016661			ENSBTAG00000018828
ENSBTAG00000008406			ENSBTAG00000017280			ENSBTAG00000051080
ENSBTAG00000002898			ENSBTAG00000037778			ENSBTAG00000003806
ENSBTAG00000016722			ENSBTAG00000031214			ENSBTAG00000010345
ENSBTAG00000011321			ENSBTAG00000034349			ENSBTAG00000014127
ENSBTAG00000031750			ENSBTAG00000032265			ENSBTAG00000001024
ENSBTAG00000049808			ENSBTAG00000019979			ENSBTAG00000000603
ENSBTAG00000007077			ENSBTAG00000014529			ENSBTAG00000019674
ENSBTAG00000046628			ENSBTAG00000038233			ENSBTAG00000018186
ENSBTAG00000038154			ENSBTAG00000001143			ENSBTAG00000019313
ENSBTAG00000020736			ENSBTAG00000016061			ENSBTAG00000020252
ENSBTAG00000008471			ENSBTAG00000011467			ENSBTAG00000010273
ENSBTAG00000046750			ENSBTAG00000030913			ENSBTAG00000003711
ENSBTAG00000053889			ENSBTAG00000045588			ENSBTAG00000017529
ENSBTAG00000015830			ENSBTAG00000016208			ENSBTAG00000021778
ENSBTAG00000014878			ENSBTAG00000003366			ENSBTAG00000001069
ENSBTAG00000020485			ENSBTAG00000016683			ENSBTAG00000014903
ENSBTAG00000050846			ENSBTAG00000007450			ENSBTAG00000044022
ENSBTAG00000012989			ENSBTAG00000022489			ENSBTAG00000019390
ENSBTAG00000021485			ENSBTAG00000046580			ENSBTAG00000004148
ENSBTAG00000004560			ENSBTAG00000008021			ENSBTAG00000016198
ENSBTAG00000002555			ENSBTAG00000011343			ENSBTAG00000014429
ENSBTAG00000011563			ENSBTAG00000017670			ENSBTAG00000019682
ENSBTAG00000038619			ENSBTAG00000017287			ENSBTAG00000006194
ENSBTAG00000051845			ENSBTAG00000008142			ENSBTAG00000043563
ENSBTAG00000001060			ENSBTAG00000009933			ENSBTAG00000018374
ENSBTAG00000004679			ENSBTAG00000018773			ENSBTAG00000021919
ENSBTAG00000006801			ENSBTAG00000004272			ENSBTAG00000025250
ENSBTAG00000008008			ENSBTAG00000014921			ENSBTAG00000008997
ENSBTAG00000019432			ENSBTAG00000004136			ENSBTAG00000001146
ENSBTAG00000019577			ENSBTAG00000037702			ENSBTAG00000021351
ENSBTAG00000050417			ENSBTAG00000000436			ENSBTAG00000053726
ENSBTAG00000051891			ENSBTAG00000007519			ENSBTAG00000015403
ENSBTAG00000001244			ENSBTAG00000001368			ENSBTAG00000014211
ENSBTAG00000017823			ENSBTAG00000006846			ENSBTAG00000002495
ENSBTAG00000017969			ENSBTAG00000010303			ENSBTAG00000049341
ENSBTAG00000008612			ENSBTAG00000008954			ENSBTAG00000051248
ENSBTAG00000027534			ENSBTAG00000037465			ENSBTAG00000004129
ENSBTAG00000002817			ENSBTAG00000017674			ENSBTAG00000014636
ENSBTAG00000012851			ENSBTAG00000021791			ENSBTAG00000046765
ENSBTAG00000014721			ENSBTAG00000015779			ENSBTAG00000005138
ENSBTAG00000009768			ENSBTAG00000016828			ENSBTAG00000009331
ENSBTAG00000008714			ENSBTAG00000039275			ENSBTAG00000000599
ENSBTAG00000017040			ENSBTAG00000012671			ENSBTAG00000044073
ENSBTAG00000000185			ENSBTAG00000003039			ENSBTAG00000000357
ENSBTAG00000012004			ENSBTAG00000007192			ENSBTAG00000021000
ENSBTAG00000016357			ENSBTAG00000018430			ENSBTAG00000012987
ENSBTAG00000016709			ENSBTAG00000020536			ENSBTAG00000026403
ENSBTAG00000012280			ENSBTAG00000019954			ENSBTAG00000001585
ENSBTAG00000032277			ENSBTAG00000016656			ENSBTAG00000034147
ENSBTAG00000005989			ENSBTAG00000006762			ENSBTAG00000008766
ENSBTAG00000018994			ENSBTAG00000043559			ENSBTAG00000018361
ENSBTAG00000015752						ENSBTAG00000053542
ENSBTAG00000005581						ENSBTAG00000008860
ENSBTAG00000019017						ENSBTAG00000020043
ENSBTAG00000038844						ENSBTAG00000048062
ENSBTAG00000001806						ENSBTAG00000001821
ENSBTAG00000010382						ENSBTAG00000005580
ENSBTAG00000019054						ENSBTAG00000021583
ENSBTAG00000014655						ENSBTAG00000006744
ENSBTAG00000007935						ENSBTAG00000006276
ENSBTAG00000038536						ENSBTAG00000008003
ENSBTAG00000008953						ENSBTAG00000008520
ENSBTAG00000001043						ENSBTAG00000054865
ENSBTAG00000032515						ENSBTAG00000046358
ENSBTAG00000054066						ENSBTAG00000002727
ENSBTAG00000012261						ENSBTAG00000008479
ENSBTAG00000020893						ENSBTAG00000014605
ENSBTAG00000002765						ENSBTAG00000014083
ENSBTAG00000015919						ENSBTAG00000001299
ENSBTAG00000014762						ENSBTAG00000019218
ENSBTAG00000034918						ENSBTAG00000015604
ENSBTAG00000021048						ENSBTAG00000011108
ENSBTAG00000021435						ENSBTAG00000013641
ENSBTAG00000009664						ENSBTAG00000015060
ENSBTAG00000011487						ENSBTAG00000012683
ENSBTAG00000006638						ENSBTAG00000018205
ENSBTAG00000050239						ENSBTAG00000007909
ENSBTAG00000011316						ENSBTAG00000002687
ENSBTAG00000008703						ENSBTAG00000001741
ENSBTAG00000020166						ENSBTAG00000021933
ENSBTAG00000007075						ENSBTAG00000017024
ENSBTAG00000011941						ENSBTAG00000019785
ENSBTAG00000047133						ENSBTAG00000009012
ENSBTAG00000021002						ENSBTAG00000013148
ENSBTAG00000001163						ENSBTAG00000008287
ENSBTAG00000046324						ENSBTAG00000014407
ENSBTAG00000017104						ENSBTAG00000008591
ENSBTAG00000005146						ENSBTAG00000021896
ENSBTAG00000055140						ENSBTAG00000006642
ENSBTAG00000025762						ENSBTAG00000009026
ENSBTAG00000015318						ENSBTAG00000020423
ENSBTAG00000009289						ENSBTAG00000017840
ENSBTAG00000020535						ENSBTAG00000030499
ENSBTAG00000014705						ENSBTAG00000010949
ENSBTAG00000018709						ENSBTAG00000016471
ENSBTAG00000020580						ENSBTAG00000015939
ENSBTAG00000017425						ENSBTAG00000018395
ENSBTAG00000049223						ENSBTAG00000052977
ENSBTAG00000021102						ENSBTAG00000021574
ENSBTAG00000021842						ENSBTAG00000016546
ENSBTAG00000003290						ENSBTAG00000002485
ENSBTAG00000009677						ENSBTAG00000015109
ENSBTAG00000012210						ENSBTAG00000017122
ENSBTAG00000000735						ENSBTAG00000005379
ENSBTAG00000007867						ENSBTAG00000020757
ENSBTAG00000021273						ENSBTAG00000009851
ENSBTAG00000018569						ENSBTAG00000002347
ENSBTAG00000008291						ENSBTAG00000019847
ENSBTAG00000010163						ENSBTAG00000000656
ENSBTAG00000052130						ENSBTAG00000013302
ENSBTAG00000018059						ENSBTAG00000000283
ENSBTAG00000000667						ENSBTAG00000003857
ENSBTAG00000007389						ENSBTAG00000012032
ENSBTAG00000005842						ENSBTAG00000014059
ENSBTAG00000015032						ENSBTAG00000019742
ENSBTAG00000038428						ENSBTAG00000020947
ENSBTAG00000031497						ENSBTAG00000005615
ENSBTAG00000010987						ENSBTAG00000044160
ENSBTAG00000037533						ENSBTAG00000025526
ENSBTAG00000051904						ENSBTAG00000020755
ENSBTAG00000038139						ENSBTAG00000014270
ENSBTAG00000055051						ENSBTAG00000032087
ENSBTAG00000009681						ENSBTAG00000003525
ENSBTAG00000016042						ENSBTAG00000014759
ENSBTAG00000051542						ENSBTAG00000018636
ENSBTAG00000045902						ENSBTAG00000020861
ENSBTAG00000013275						ENSBTAG00000019545
ENSBTAG00000011274						ENSBTAG00000014334
ENSBTAG00000049487						ENSBTAG00000030529
ENSBTAG00000020538						ENSBTAG00000002411
ENSBTAG00000015249						ENSBTAG00000000098
ENSBTAG00000023411						ENSBTAG00000027173
ENSBTAG00000034875						ENSBTAG00000005221
ENSBTAG00000017367						ENSBTAG00000011892
ENSBTAG00000049137						ENSBTAG00000015839
ENSBTAG00000030921						ENSBTAG00000003709
ENSBTAG00000017830						ENSBTAG00000011434
ENSBTAG00000005816						ENSBTAG00000018123
ENSBTAG00000046862						ENSBTAG00000003565
ENSBTAG00000012330						ENSBTAG00000006129
ENSBTAG00000048470						ENSBTAG00000009785
ENSBTAG00000024406						ENSBTAG00000010863
ENSBTAG00000017135						ENSBTAG00000019267
ENSBTAG00000001476						ENSBTAG00000007441
ENSBTAG00000001249						ENSBTAG00000048655
ENSBTAG00000047262						ENSBTAG00000011762
ENSBTAG00000003196						ENSBTAG00000008837
ENSBTAG00000044125						ENSBTAG00000016094
ENSBTAG00000011525						ENSBTAG00000049297
ENSBTAG00000049851						ENSBTAG00000000565
ENSBTAG00000012419						ENSBTAG00000034776
ENSBTAG00000004380						ENSBTAG00000019938
ENSBTAG00000009132						ENSBTAG00000014915
ENSBTAG00000005718						ENSBTAG00000018577
ENSBTAG00000003845						ENSBTAG00000013412
ENSBTAG00000025920						ENSBTAG00000017339
ENSBTAG00000010362						ENSBTAG00000017349
ENSBTAG00000015178						ENSBTAG00000016913
ENSBTAG00000019563						ENSBTAG00000013018
ENSBTAG00000002779						ENSBTAG00000014265
ENSBTAG00000014728						ENSBTAG00000027991
ENSBTAG00000005182						ENSBTAG00000007578
ENSBTAG00000004124						ENSBTAG00000006014
ENSBTAG00000012234						ENSBTAG00000013848
ENSBTAG00000012997						ENSBTAG00000011643
ENSBTAG00000012462						ENSBTAG00000023659
ENSBTAG00000002069						ENSBTAG00000002977
ENSBTAG00000015865						ENSBTAG00000020313
ENSBTAG00000053071						ENSBTAG00000003185
ENSBTAG00000014841						ENSBTAG00000001888
ENSBTAG00000000720						ENSBTAG00000011056
ENSBTAG00000015311						ENSBTAG00000011829
ENSBTAG00000006523						ENSBTAG00000008939
ENSBTAG00000011100						ENSBTAG00000013929
ENSBTAG00000007593						ENSBTAG00000038316
ENSBTAG00000005280						ENSBTAG00000008728
ENSBTAG00000018417						ENSBTAG00000014399
ENSBTAG00000016378						ENSBTAG00000017958
ENSBTAG00000012228						ENSBTAG00000001788
ENSBTAG00000047680						ENSBTAG00000020379
ENSBTAG00000006155						ENSBTAG00000015543
ENSBTAG00000015129						ENSBTAG00000011435
ENSBTAG00000014912						ENSBTAG00000010945
ENSBTAG00000021557						ENSBTAG00000039524
ENSBTAG00000005786						ENSBTAG00000021986
ENSBTAG00000011975						ENSBTAG00000004929
ENSBTAG00000015512						ENSBTAG00000019342
ENSBTAG00000008909						ENSBTAG00000005681
ENSBTAG00000024918						ENSBTAG00000014598
ENSBTAG00000018731						ENSBTAG00000018040
ENSBTAG00000020884						ENSBTAG00000050135
ENSBTAG00000007755						ENSBTAG00000050925
ENSBTAG00000034529						ENSBTAG00000019857
ENSBTAG00000013477						ENSBTAG00000004907
ENSBTAG00000021452						ENSBTAG00000017551
ENSBTAG00000002702						ENSBTAG00000012519
ENSBTAG00000005251						ENSBTAG00000000700
ENSBTAG00000004848						ENSBTAG00000005676
ENSBTAG00000000504						ENSBTAG00000004643
ENSBTAG00000015978						ENSBTAG00000019781
ENSBTAG00000050848						ENSBTAG00000020308
ENSBTAG00000012208						ENSBTAG00000032603
ENSBTAG00000011146						ENSBTAG00000013495
ENSBTAG00000013705						ENSBTAG00000003773
ENSBTAG00000009948						ENSBTAG00000021289
ENSBTAG00000016217						ENSBTAG00000017595
ENSBTAG00000011545						ENSBTAG00000006122
ENSBTAG00000023064						ENSBTAG00000006667
ENSBTAG00000006615						ENSBTAG00000046160
ENSBTAG00000011634						ENSBTAG00000019472
ENSBTAG00000018767						ENSBTAG00000050242
ENSBTAG00000047412						ENSBTAG00000003954
ENSBTAG00000008545						ENSBTAG00000003585
ENSBTAG00000020062						ENSBTAG00000050709
ENSBTAG00000013125						ENSBTAG00000004091
ENSBTAG00000010123						ENSBTAG00000025400
ENSBTAG00000048237						ENSBTAG00000003581
ENSBTAG00000004381						ENSBTAG00000031548
ENSBTAG00000005198						ENSBTAG00000006579
ENSBTAG00000000892						ENSBTAG00000018703
ENSBTAG00000003152						ENSBTAG00000018164
ENSBTAG00000014633						ENSBTAG00000019669
ENSBTAG00000019332						ENSBTAG00000014920
ENSBTAG00000007348						ENSBTAG00000009786
ENSBTAG00000027317
ENSBTAG00000026429
ENSBTAG00000011765
ENSBTAG00000017826
ENSBTAG00000013265
ENSBTAG00000053443
ENSBTAG00000017602
ENSBTAG00000017091
ENSBTAG00000003636
ENSBTAG00000024851
ENSBTAG00000048782
ENSBTAG00000001578
ENSBTAG00000016841
ENSBTAG00000020611
ENSBTAG00000000585
ENSBTAG00000009888
ENSBTAG00000043953
ENSBTAG00000012050
ENSBTAG00000019386
ENSBTAG00000015241
ENSBTAG00000024291
ENSBTAG00000015636
ENSBTAG00000012297
ENSBTAG00000017363
ENSBTAG00000047367
ENSBTAG00000002205
ENSBTAG00000024492
ENSBTAG00000013488
ENSBTAG00000016830
ENSBTAG00000006836
ENSBTAG00000030172
ENSBTAG00000052794
ENSBTAG00000021071
ENSBTAG00000053424
ENSBTAG00000033731
ENSBTAG00000006643
ENSBTAG00000000854
ENSBTAG00000003038
ENSBTAG00000020554
ENSBTAG00000048029
ENSBTAG00000007449
ENSBTAG00000020018
ENSBTAG00000016194
ENSBTAG00000004064
ENSBTAG00000024091
ENSBTAG00000014486
ENSBTAG00000009148
ENSBTAG00000049516
ENSBTAG00000020116
ENSBTAG00000018446
ENSBTAG00000047514
ENSBTAG00000020186
ENSBTAG00000018422
ENSBTAG00000016794
ENSBTAG00000012104
ENSBTAG00000051224
ENSBTAG00000012387
ENSBTAG00000011798
ENSBTAG00000002998
ENSBTAG00000010742
ENSBTAG00000020100
ENSBTAG00000008758
ENSBTAG00000004943
ENSBTAG00000054812
ENSBTAG00000002880
ENSBTAG00000026704
ENSBTAG00000010944
ENSBTAG00000021673
ENSBTAG00000036087
ENSBTAG00000006234
ENSBTAG00000043564
ENSBTAG00000017554
ENSBTAG00000043561
ENSBTAG00000049724
ENSBTAG00000052173
ENSBTAG00000055011
ENSBTAG00000006769
ENSBTAG00000000271
ENSBTAG00000036028
ENSBTAG00000004034
ENSBTAG00000043577
ENSBTAG00000051862
ENSBTAG00000006987
ENSBTAG00000017734
ENSBTAG00000043571
ENSBTAG00000003014
ENSBTAG00000053735
ENSBTAG00000019276
ENSBTAG00000048666
ENSBTAG00000048010
ENSBTAG00000024449
ENSBTAG00000009819
ENSBTAG00000019262
ENSBTAG00000051140
ENSBTAG00000053792
ENSBTAG00000013405
ENSBTAG00000012054
ENSBTAG00000019309
ENSBTAG00000007237
ENSBTAG00000000451
ENSBTAG00000043584
ENSBTAG00000039719
ENSBTAG00000021216
ENSBTAG00000024097
ENSBTAG00000018399
ENSBTAG00000006185
ENSBTAG00000011647
ENSBTAG00000014239
ENSBTAG00000009035
ENSBTAG00000046286
ENSBTAG00000007860
ENSBTAG00000006326
ENSBTAG00000000281
ENSBTAG00000032455
ENSBTAG00000005714
ENSBTAG00000045658
ENSBTAG00000019779
ENSBTAG00000031362
ENSBTAG00000022570
ENSBTAG00000014135
ENSBTAG00000004040
ENSBTAG00000012020
ENSBTAG00000025942
ENSBTAG00000021970
ENSBTAG00000044107
ENSBTAG00000054340
ENSBTAG00000054582
ENSBTAG00000053144
ENSBTAG00000012969
ENSBTAG00000006599
ENSBTAG00000038384
ENSBTAG00000002326
ENSBTAG00000001823
ENSBTAG00000035706
ENSBTAG00000016704
ENSBTAG00000015615
ENSBTAG00000049555
ENSBTAG00000013861
ENSBTAG00000043568
ENSBTAG00000043556

## Sheet: Table S8
Supplementary table S8. Enriched gene ontologies associated with 67 DEGS common to bovine endometrial stromal cell and epithelial cell transcriptional response (protein-coding transcripts) to rbP4HB treatment for 24hr compared to vehicle control (n=3), padj <0.05 and Log2FoldChange >1 or <-1
geneSet	description	link	size	overlap	expect	enrichmentRatio	pValue	FDR	overlapId	userId
GO:0045087	innate immune response	http://amigo.geneontology.org/amigo/term/GO:0045087	301	17	1.26934	13.3928	7.77156e-16	3.63709e-13	280677;280872;281871;282291;282467;506415;508105;508378;510532;512913;515440;526103;529660;535490;616818;100138545;100298356	ENSBTAG00000012638;ENSBTAG00000014707;ENSBTAG00000012640;ENSBTAG00000014628;ENSBTAG00000007554;ENSBTAG00000017280;ENSBTAG00000016061;ENSBTAG00000030913;ENSBTAG00000045588;ENSBTAG00000016683;ENSBTAG00000007450;ENSBTAG00000046580;ENSBTAG00000008142;ENSBTAG00000000436;ENSBTAG00000021791;ENSBTAG00000015779;ENSBTAG00000012671
GO:0009607	response to biotic stimulus	http://amigo.geneontology.org/amigo/term/GO:0009607	468	18	1.97359	9.12045	7.01661e-14	1.64189e-11	280826;280872;281212;281735;281871;282291;506415;508105;508347;508378;510532;512913;515051;522469;529660;535490;784304;100298356	ENSBTAG00000009812;ENSBTAG00000014707;ENSBTAG00000014628;ENSBTAG00000037558;ENSBTAG00000007554;ENSBTAG00000030932;ENSBTAG00000019979;ENSBTAG00000016061;ENSBTAG00000011467;ENSBTAG00000030913;ENSBTAG00000045588;ENSBTAG00000016683;ENSBTAG00000046580;ENSBTAG00000008142;ENSBTAG00000009933;ENSBTAG00000014921;ENSBTAG00000000436;ENSBTAG00000021791
GO:0002252	immune effector process	http://amigo.geneontology.org/amigo/term/GO:0002252	350	15	1.47597	10.1628	3.52451e-12	5.49824e-10	280677;280826;280872;281871;282467;506415;508347;508378;510532;512913;515051;515440;529660;535490;100298356	ENSBTAG00000012638;ENSBTAG00000014707;ENSBTAG00000014628;ENSBTAG00000007554;ENSBTAG00000030932;ENSBTAG00000017280;ENSBTAG00000016061;ENSBTAG00000030913;ENSBTAG00000045588;ENSBTAG00000007450;ENSBTAG00000046580;ENSBTAG00000008142;ENSBTAG00000009933;ENSBTAG00000014921;ENSBTAG00000021791
GO:0031347	regulation of defense response	http://amigo.geneontology.org/amigo/term/GO:0031347	267	10	1.12596	8.88133	1.00194e-07	1.17228e-05	280826;282291;506415;508105;508378;510532;515051;526103;535490;616818	ENSBTAG00000012640;ENSBTAG00000016061;ENSBTAG00000016683;ENSBTAG00000046580;ENSBTAG00000008142;ENSBTAG00000009933;ENSBTAG00000014921;ENSBTAG00000000436;ENSBTAG00000021791;ENSBTAG00000012671
GO:0043900	regulation of multi-organism process	http://amigo.geneontology.org/amigo/term/GO:0043900	190	8	0.801243	9.98449	9.59174e-07	8.79597e-05	280872;281871;506415;508105;508378;510532;515051;100138545	ENSBTAG00000014707;ENSBTAG00000016061;ENSBTAG00000030913;ENSBTAG00000046580;ENSBTAG00000009933;ENSBTAG00000000436;ENSBTAG00000021791;ENSBTAG00000015779
GO:0002684	positive regulation of immune system process	http://amigo.geneontology.org/amigo/term/GO:0002684	437	11	1.84286	5.96899	1.12769e-06	8.79597e-05	280677;280826;281871;282291;506415;508105;508378;510532;515440;526103;535490	ENSBTAG00000014707;ENSBTAG00000017280;ENSBTAG00000016061;ENSBTAG00000016683;ENSBTAG00000007450;ENSBTAG00000046580;ENSBTAG00000008142;ENSBTAG00000014921;ENSBTAG00000000436;ENSBTAG00000021791;ENSBTAG00000012671
GO:0030162	regulation of proteolysis	http://amigo.geneontology.org/amigo/term/GO:0030162	381	10	1.6067	6.22393	2.65282e-06	0.00017736	280677;282013;510593;512913;526103;540718;616818;617420;100138545;100298356	ENSBTAG00000012640;ENSBTAG00000007554;ENSBTAG00000017280;ENSBTAG00000045588;ENSBTAG00000004272;ENSBTAG00000008954;ENSBTAG00000015779;ENSBTAG00000012671;ENSBTAG00000003039;ENSBTAG00000006762
GO:0006954	inflammatory response	http://amigo.geneontology.org/amigo/term/GO:0006954	306	9	1.29042	6.97446	3.65158e-06	0.000213617	280677;280826;281212;281735;282291;282467;508105;526103;616818	ENSBTAG00000009812;ENSBTAG00000012638;ENSBTAG00000012640;ENSBTAG00000037558;ENSBTAG00000017280;ENSBTAG00000016683;ENSBTAG00000014921;ENSBTAG00000000436;ENSBTAG00000012671
GO:0050776	regulation of immune response	http://amigo.geneontology.org/amigo/term/GO:0050776	336	9	1.41693	6.35174	7.83484e-06	0.000407412	280677;282291;506415;508105;508378;510532;515440;526103;535490	ENSBTAG00000017280;ENSBTAG00000016061;ENSBTAG00000016683;ENSBTAG00000007450;ENSBTAG00000046580;ENSBTAG00000008142;ENSBTAG00000000436;ENSBTAG00000021791;ENSBTAG00000012671
GO:0034097	response to cytokine	http://amigo.geneontology.org/amigo/term/GO:0034097	436	10	1.83864	5.4388	8.83413e-06	0.000413437	280826;280872;281212;281735;281871;282291;510532;529660;535490;100138545	ENSBTAG00000009812;ENSBTAG00000014707;ENSBTAG00000014628;ENSBTAG00000037558;ENSBTAG00000030913;ENSBTAG00000016683;ENSBTAG00000008142;ENSBTAG00000014921;ENSBTAG00000021791;ENSBTAG00000015779
GO:0032101	regulation of response to external stimulus	http://amigo.geneontology.org/amigo/term/GO:0032101	336	8	1.41693	5.64599	6.30971e-05	0.00268449	280826;282291;508105;508378;510532;515051;526103;616818	ENSBTAG00000012640;ENSBTAG00000016683;ENSBTAG00000046580;ENSBTAG00000009933;ENSBTAG00000014921;ENSBTAG00000000436;ENSBTAG00000021791;ENSBTAG00000012671
GO:0043632	modification-dependent macromolecule catabolic process	http://amigo.geneontology.org/amigo/term/GO:0043632	354	8	1.49284	5.35891	9.11039e-05	0.00355305	281871;282013;497204;508105;510593;515051;540718;100138545	ENSBTAG00000014707;ENSBTAG00000012335;ENSBTAG00000009933;ENSBTAG00000000436;ENSBTAG00000008954;ENSBTAG00000015779;ENSBTAG00000003039;ENSBTAG00000006762
GO:0002250	adaptive immune response	http://amigo.geneontology.org/amigo/term/GO:0002250	186	6	0.784375	7.64941	0.00011368	0.00409248	280677;280826;506415;508105;513572;515440	ENSBTAG00000017280;ENSBTAG00000016061;ENSBTAG00000007450;ENSBTAG00000014921;ENSBTAG00000000436;ENSBTAG00000039275
GO:0030522	intracellular receptor signaling pathway	http://amigo.geneontology.org/amigo/term/GO:0030522	122	5	0.514482	9.71851	0.000147093	0.0049171	282291;508105;508378;535490;100138545	ENSBTAG00000016683;ENSBTAG00000046580;ENSBTAG00000008142;ENSBTAG00000000436;ENSBTAG00000015779
GO:1903320	regulation of protein modification by small protein conjugation or removal	http://amigo.geneontology.org/amigo/term/GO:1903320	134	5	0.565087	8.84819	0.000228369	0.00712513	281871;508105;515051;526103;540718	ENSBTAG00000014707;ENSBTAG00000009933;ENSBTAG00000000436;ENSBTAG00000012671;ENSBTAG00000006762
GO:0044257	cellular protein catabolic process	http://amigo.geneontology.org/amigo/term/GO:0044257	429	8	1.80912	4.42203	0.000342343	0.0100135	281871;282013;497204;508105;510593;515051;540718;100138545	ENSBTAG00000014707;ENSBTAG00000012335;ENSBTAG00000009933;ENSBTAG00000000436;ENSBTAG00000008954;ENSBTAG00000015779;ENSBTAG00000003039;ENSBTAG00000006762
GO:0001816	cytokine production	http://amigo.geneontology.org/amigo/term/GO:0001816	346	7	1.45911	4.79746	0.000522351	0.01355	280826;281871;506415;508105;508378;535490;100138545	ENSBTAG00000014707;ENSBTAG00000016061;ENSBTAG00000046580;ENSBTAG00000008142;ENSBTAG00000014921;ENSBTAG00000000436;ENSBTAG00000015779
GO:0033993	response to lipid	http://amigo.geneontology.org/amigo/term/GO:0033993	348	7	1.46754	4.76989	0.000540726	0.01355	280826;281212;281735;282291;508105;508717;784304	ENSBTAG00000009812;ENSBTAG00000037558;ENSBTAG00000019979;ENSBTAG00000016683;ENSBTAG00000014921;ENSBTAG00000000436;ENSBTAG00000019954
GO:0051046	regulation of secretion	http://amigo.geneontology.org/amigo/term/GO:0051046	349	7	1.47176	4.75622	0.000550106	0.01355	280826;506415;508105;529660;535490;616818;100138545	ENSBTAG00000012640;ENSBTAG00000014628;ENSBTAG00000016061;ENSBTAG00000008142;ENSBTAG00000014921;ENSBTAG00000000436;ENSBTAG00000015779
GO:0019882	antigen processing and presentation	http://amigo.geneontology.org/amigo/term/GO:0019882	43	3	0.181334	16.5441	0.000760107	0.0173784	282013;504335;513572	ENSBTAG00000016828;ENSBTAG00000039275;ENSBTAG00000003039
GO:0002790	peptide secretion	http://amigo.geneontology.org/amigo/term/GO:0002790	266	6	1.12174	5.34883	0.000779799	0.0173784	280826;506415;508105;535490;616818;100138545	ENSBTAG00000012640;ENSBTAG00000016061;ENSBTAG00000008142;ENSBTAG00000014921;ENSBTAG00000000436;ENSBTAG00000015779
GO:0043086	negative regulation of catalytic activity	http://amigo.geneontology.org/amigo/term/GO:0043086	383	7	1.61514	4.334	0.000955324	0.0203224	280677;508105;510532;512913;515051;540718;100298356	ENSBTAG00000007554;ENSBTAG00000017280;ENSBTAG00000045588;ENSBTAG00000009933;ENSBTAG00000000436;ENSBTAG00000021791;ENSBTAG00000006762
GO:0044419	interspecies interaction between organisms	http://amigo.geneontology.org/amigo/term/GO:0044419	190	5	0.801243	6.2403	0.0011278	0.0229483	280872;281871;506415;526103;100138545	ENSBTAG00000014707;ENSBTAG00000016061;ENSBTAG00000030913;ENSBTAG00000015779;ENSBTAG00000012671
GO:0006959	humoral immune response	http://amigo.geneontology.org/amigo/term/GO:0006959	114	4	0.480746	8.32041	0.00128731	0.0251026	280677;281212;281735;515440	ENSBTAG00000009812;ENSBTAG00000037558;ENSBTAG00000017280;ENSBTAG00000007450
GO:0090087	regulation of peptide transport	http://amigo.geneontology.org/amigo/term/GO:0090087	303	6	1.27777	4.69567	0.00153112	0.0286625	280826;506415;508105;535490;616818;100138545	ENSBTAG00000012640;ENSBTAG00000016061;ENSBTAG00000008142;ENSBTAG00000014921;ENSBTAG00000000436;ENSBTAG00000015779
GO:0032880	regulation of protein localization	http://amigo.geneontology.org/amigo/term/GO:0032880	426	7	1.79647	3.89653	0.00177314	0.0319165	280826;506415;508105;510532;515051;535490;100138545	ENSBTAG00000016061;ENSBTAG00000008142;ENSBTAG00000009933;ENSBTAG00000014921;ENSBTAG00000000436;ENSBTAG00000021791;ENSBTAG00000015779
GO:0002520	immune system development	http://amigo.geneontology.org/amigo/term/GO:0002520	463	7	1.9525	3.58514	0.00284635	0.0493368	280826;281871;282291;506415;508105;522469;100138545	ENSBTAG00000014707;ENSBTAG00000016061;ENSBTAG00000011467;ENSBTAG00000016683;ENSBTAG00000014921;ENSBTAG00000000436;ENSBTAG00000015779

## Sheet: Table S9
Supplementary table S9. Enriched KEGG pathways associated with 67 DEGS common to bovine endometrial stromal cell and epithelial cell transcriptional response (protein-coding transcripts) to rbP4HB treatment for 24hr compared to vehicle control (n=3), padj <0.05 and Log2FoldChange >1 or <-1
geneSet	description	link	size	overlap	expect	enrichmentRatio	pValue	FDR	overlapId	userId
bta05164	Influenza A	http://www.kegg.jp/kegg-bin/show_pathway?bta05164+100138545+280826+280872+281839+282291+504760+505134+506415+529660+535490+654488	180	11	0.771586	14.2563	1.16023e-10	3.70115e-08	100138545;280826;280872;281839;282291;504760;505134;506415;529660;535490;654488	ENSBTAG00000014628;ENSBTAG00000039861;ENSBTAG00000016061;ENSBTAG00000030913;ENSBTAG00000003366;ENSBTAG00000016683;ENSBTAG00000008142;ENSBTAG00000014921;ENSBTAG00000007519;ENSBTAG00000010303;ENSBTAG00000015779
bta04621	NOD-like receptor signaling pathway	http://www.kegg.jp/kegg-bin/show_pathway?bta04621+280826+281212+282291+508105+511531+512486+529660+613313+613667+654488	175	10	0.750153	13.3306	1.8274e-09	2.91471e-07	280826;281212;282291;508105;511531;512486;529660;613313;613667;654488	ENSBTAG00000014628;ENSBTAG00000039861;ENSBTAG00000037558;ENSBTAG00000037778;ENSBTAG00000014529;ENSBTAG00000001143;ENSBTAG00000016683;ENSBTAG00000017670;ENSBTAG00000014921;ENSBTAG00000000436
bta05162	Measles	http://www.kegg.jp/kegg-bin/show_pathway?bta05162+280826+280872+282291+504760+505134+508105+529660+535490+654488	146	9	0.625842	14.3806	6.93752e-09	7.37689e-07	280826;280872;282291;504760;505134;508105;529660;535490;654488	ENSBTAG00000014628;ENSBTAG00000039861;ENSBTAG00000030913;ENSBTAG00000003366;ENSBTAG00000016683;ENSBTAG00000008142;ENSBTAG00000014921;ENSBTAG00000000436;ENSBTAG00000007519
bta04657	IL-17 signaling pathway	http://www.kegg.jp/kegg-bin/show_pathway?bta04657+280826+281212+281735+282291+508105+613667+616818	90	7	0.385793	18.1444	8.17016e-08	6.51571e-06	280826;281212;281735;282291;508105;613667;616818	ENSBTAG00000009812;ENSBTAG00000012640;ENSBTAG00000037558;ENSBTAG00000037778;ENSBTAG00000016683;ENSBTAG00000014921;ENSBTAG00000000436
bta05169	Epstein-Barr virus infection	http://www.kegg.jp/kegg-bin/show_pathway?bta05169+280826+281839+281871+282291+504335+504760+508105+529660+654488	227	9	0.973056	9.24921	3.18566e-07	2.03245e-05	280826;281839;281871;282291;504335;504760;508105;529660;654488	ENSBTAG00000014707;ENSBTAG00000014628;ENSBTAG00000039861;ENSBTAG00000003366;ENSBTAG00000016683;ENSBTAG00000014921;ENSBTAG00000000436;ENSBTAG00000010303;ENSBTAG00000016828
bta05168	Herpes simplex infection	http://www.kegg.jp/kegg-bin/show_pathway?bta05168+100138545+280677+280826+282291+504760+529660+535490+654488	198	8	0.848745	9.42569	1.39277e-06	7.40488e-05	100138545;280677;280826;282291;504760;529660;535490;654488	ENSBTAG00000014628;ENSBTAG00000039861;ENSBTAG00000017280;ENSBTAG00000003366;ENSBTAG00000016683;ENSBTAG00000008142;ENSBTAG00000014921;ENSBTAG00000015779
bta05134	Legionellosis	http://www.kegg.jp/kegg-bin/show_pathway?bta05134+280677+280826+281212+282291+613667	56	5	0.240049	20.8291	3.51056e-06	0.000159981	280677;280826;281212;282291;613667	ENSBTAG00000037558;ENSBTAG00000017280;ENSBTAG00000037778;ENSBTAG00000016683;ENSBTAG00000014921
bta04668	TNF signaling pathway	http://www.kegg.jp/kegg-bin/show_pathway?bta04668+280826+281212+281839+282291+508105+613667	115	6	0.492958	12.1714	7.96657e-06	0.000304146	280826;281212;281839;282291;508105;613667	ENSBTAG00000037558;ENSBTAG00000037778;ENSBTAG00000016683;ENSBTAG00000014921;ENSBTAG00000000436;ENSBTAG00000010303
bta04623	Cytosolic DNA-sensing pathway	http://www.kegg.jp/kegg-bin/show_pathway?bta04623+280826+282291+504760+505134+508333	67	5	0.287201	17.4094	8.58093e-06	0.000304146	280826;282291;504760;505134;508333	ENSBTAG00000012406;ENSBTAG00000003366;ENSBTAG00000016683;ENSBTAG00000014921;ENSBTAG00000007519
bta04622	RIG-I-like receptor signaling pathway	http://www.kegg.jp/kegg-bin/show_pathway?bta04622+281871+282291+504760+508378+535490	102	5	0.437232	11.4356	6.64618e-05	0.00212013	281871;282291;504760;508378;535490	ENSBTAG00000014707;ENSBTAG00000003366;ENSBTAG00000016683;ENSBTAG00000046580;ENSBTAG00000008142
bta05167	Kaposi sarcoma-associated herpesvirus infection	http://www.kegg.jp/kegg-bin/show_pathway?bta05167+280677+280826+281212+281839+282291+613667	206	6	0.883037	6.79473	0.00021117	0.00612392	280677;280826;281212;281839;282291;613667	ENSBTAG00000037558;ENSBTAG00000017280;ENSBTAG00000037778;ENSBTAG00000016683;ENSBTAG00000014921;ENSBTAG00000010303
bta05133	Pertussis	http://www.kegg.jp/kegg-bin/show_pathway?bta05133+280677+280826+281735+515440	77	4	0.330067	12.1187	0.00030669	0.00815286	280677;280826;281735;515440	ENSBTAG00000009812;ENSBTAG00000017280;ENSBTAG00000007450;ENSBTAG00000014921
bta04064	NF-kappa B signaling pathway	http://www.kegg.jp/kegg-bin/show_pathway?bta04064+281839+282291+504760+508105	96	4	0.411513	9.72024	0.000710653	0.0174383	281839;282291;504760;508105	ENSBTAG00000003366;ENSBTAG00000016683;ENSBTAG00000000436;ENSBTAG00000010303
bta05150	Staphylococcus aureus infection	http://www.kegg.jp/kegg-bin/show_pathway?bta05150+280677+281839+515440	61	3	0.261482	11.4731	0.00219066	0.0499157	280677;281839;515440	ENSBTAG00000017280;ENSBTAG00000007450;ENSBTAG00000010303

## Sheet: Table S10
Supplementary table S10. Bovine endometrial epithelial cell transcriptional response to rbP4HB and roIFNT treatment for 24hr compared to vehicle control (n=3), padj <0.05 and Log2FoldChange >1 or <-1
gene_id	gene_name	gene_biotype	gene_id_2	baseMean	log2FoldChange	lfcSE	stat	pvalue	padj
ENSBTAG00000053806	NA	protein_coding	ENSBTAG00000053806	1798.5	7.07344	0.226802	31.1877	1.56234e-213	7.58101e-210
ENSBTAG00000011936	ATP8B4	protein_coding	ENSBTAG00000011936	2943.24	6.62375	0.188399	35.158	8.76652e-271	1.27614e-266
ENSBTAG00000052397	NA	protein_coding	ENSBTAG00000052397	254.09	6.57356	0.416688	15.7757	4.57141e-56	1.30482e-53
ENSBTAG00000014628	OAS2	protein_coding	ENSBTAG00000014628	435.613	6.37491	0.368842	17.2836	6.25327e-67	2.52858e-64
ENSBTAG00000011321	NUGGC	protein_coding	ENSBTAG00000011321	137.184	6.09744	0.437923	13.9235	4.55731e-44	7.62537e-42
ENSBTAG00000031750	PLAC8B	protein_coding	ENSBTAG00000031750	2839.91	5.85922	0.271232	21.6023	1.71067e-103	1.77873e-100
ENSBTAG00000018125	KIF5C	protein_coding	ENSBTAG00000018125	446.035	5.78872	0.255251	22.6785	7.29706e-114	1.32779e-110
ENSBTAG00000001325	UPB1	protein_coding	ENSBTAG00000001325	83.7769	5.68117	0.452545	12.5538	3.78791e-36	4.67293e-34
ENSBTAG00000001576	TMEM140	protein_coding	ENSBTAG00000001576	431.738	5.60457	0.251089	22.3211	2.30584e-110	3.35661e-107
ENSBTAG00000006156	BST1	protein_coding	ENSBTAG00000006156	338.71	5.52832	0.332689	16.6171	5.23932e-62	1.73338e-59
ENSBTAG00000022395	NA	protein_coding	ENSBTAG00000022395	77.393	5.51135	0.478253	11.5239	9.99555e-31	9.89831e-29
ENSBTAG00000049137	NA	lncRNA	ENSBTAG00000049137	175.408	5.31868	0.319383	16.653	2.87797e-62	9.97489e-60
ENSBTAG00000037527	OAS1Z	protein_coding	ENSBTAG00000037527	710.515	5.29445	0.253513	20.8843	7.43323e-97	5.69503e-94
ENSBTAG00000012406	ZBP1	protein_coding	ENSBTAG00000012406	1877.73	5.22966	0.164879	31.7181	8.74316e-221	6.36371e-217
ENSBTAG00000011467	BATF2	protein_coding	ENSBTAG00000011467	70.2741	5.15691	0.441481	11.6809	1.59529e-31	1.6354e-29
ENSBTAG00000049589	SAA3	protein_coding	ENSBTAG00000049589	497.98	5.15612	0.517711	9.95947	2.2928e-23	1.69423e-21
ENSBTAG00000053766	NA	protein_coding	ENSBTAG00000053766	321.023	5.14643	0.280608	18.3403	3.94914e-75	1.79649e-72
ENSBTAG00000049808	NA	protein_coding	ENSBTAG00000049808	81.1947	5.12966	0.45527	11.2673	1.9037e-29	1.81125e-27
ENSBTAG00000050846	NA	protein_coding	ENSBTAG00000050846	108.463	5.0305	0.46462	10.8271	2.56035e-27	2.19241e-25
ENSBTAG00000016061	RSAD2	protein_coding	ENSBTAG00000016061	26207.1	5.02055	0.210723	23.8254	1.8215e-125	3.78794e-122
ENSBTAG00000008471	MX2	protein_coding	ENSBTAG00000008471	29200.6	4.98693	0.233585	21.3496	3.93599e-101	3.58101e-98
ENSBTAG00000017823	CFAP52	protein_coding	ENSBTAG00000017823	54.4624	4.97263	0.482101	10.3145	6.05884e-25	4.66659e-23
ENSBTAG00000007881	IFIT1	protein_coding	ENSBTAG00000007881	31231	4.90701	0.186443	26.3191	1.15883e-152	4.21725e-149
ENSBTAG00000001852	BREH1	protein_coding	ENSBTAG00000001852	142.88	4.89844	0.481387	10.1757	2.54596e-24	1.92028e-22
ENSBTAG00000038154	HSH2D	protein_coding	ENSBTAG00000038154	136.842	4.87513	0.364486	13.3754	8.42405e-41	1.25132e-38
ENSBTAG00000034349	IFI44	protein_coding	ENSBTAG00000034349	3150.42	4.85851	0.30927	15.7096	1.29935e-55	3.50272e-53
ENSBTAG00000045588	NA	protein_coding	ENSBTAG00000045588	2037.03	4.81531	0.312813	15.3936	1.80777e-53	4.61679e-51
ENSBTAG00000009768	IFIT3	protein_coding	ENSBTAG00000009768	13996	4.78141	0.230102	20.7795	6.63462e-96	4.829e-93
ENSBTAG00000014707	ISG15	protein_coding	ENSBTAG00000014707	13596.7	4.77636	0.224362	21.2887	1.44582e-100	1.23805e-97
ENSBTAG00000021485	C3H1orf54	protein_coding	ENSBTAG00000021485	111.88	4.72999	0.422512	11.1949	4.31777e-29	4.05508e-27
ENSBTAG00000038233	NA	protein_coding	ENSBTAG00000038233	5605.31	4.70918	0.251625	18.7151	3.73164e-78	2.08929e-75
ENSBTAG00000004560	CLEC4F	protein_coding	ENSBTAG00000004560	45.7807	4.47876	0.525003	8.53093	1.45176e-17	7.18818e-16
ENSBTAG00000034372	NA	protein_coding	ENSBTAG00000034372	143.351	4.39203	0.327774	13.3996	6.08028e-41	9.21986e-39
ENSBTAG00000053807	OAS1X	protein_coding	ENSBTAG00000053807	2140.83	4.37912	0.298036	14.6933	7.12034e-49	1.48073e-46
ENSBTAG00000050417	NA	protein_coding	ENSBTAG00000050417	361.417	4.37803	0.247408	17.6956	4.53584e-70	1.94201e-67
ENSBTAG00000002894	TNFSF4	protein_coding	ENSBTAG00000002894	25.0078	4.37492	0.524813	8.33615	7.67458e-17	3.52425e-15
ENSBTAG00000020674	LTB	protein_coding	ENSBTAG00000020674	172.424	4.36481	0.327125	13.3429	1.30238e-40	1.89587e-38
ENSBTAG00000054278	M-SAA3.2	protein_coding	ENSBTAG00000054278	949.257	4.35644	0.552723	7.88177	3.22766e-15	1.29793e-13
ENSBTAG00000031214	NA	protein_coding	ENSBTAG00000031214	134.292	4.33007	0.308815	14.0216	1.15009e-44	2.04169e-42
ENSBTAG00000014878	COX7A1	protein_coding	ENSBTAG00000014878	96.7899	4.27726	0.476093	8.98409	2.60886e-19	1.4893e-17
ENSBTAG00000016661	USP18	protein_coding	ENSBTAG00000016661	5209.76	4.27279	0.299434	14.2695	3.38811e-46	6.66496e-44
ENSBTAG00000011511	NA	protein_coding	ENSBTAG00000011511	4801.27	4.25282	0.16704	25.4599	5.47952e-143	1.59531e-139
ENSBTAG00000012638	S100A12	protein_coding	ENSBTAG00000012638	73.9988	4.25061	0.524813	8.09928	5.52832e-16	2.33263e-14
ENSBTAG00000001043	LUZP2	protein_coding	ENSBTAG00000001043	787.581	4.13763	0.269798	15.336	4.39171e-53	1.10224e-50
ENSBTAG00000034918	IFIT2	protein_coding	ENSBTAG00000034918	4118.35	4.12278	0.279105	14.7714	2.23861e-49	4.86379e-47
ENSBTAG00000007077	ABHD1	protein_coding	ENSBTAG00000007077	179.603	4.08314	0.270973	15.0684	2.61262e-51	6.13418e-49
ENSBTAG00000038938	GBP2	protein_coding	ENSBTAG00000038938	1265.85	4.02649	0.488954	8.2349	1.79712e-16	8.02474e-15
ENSBTAG00000038844	ANKRD35	protein_coding	ENSBTAG00000038844	73.6552	4.02556	0.368006	10.9388	7.51492e-28	6.62998e-26
ENSBTAG00000001292	LTF	protein_coding	ENSBTAG00000001292	572.193	4.0177	0.31646	12.6958	6.24272e-37	7.9022e-35
ENSBTAG00000053424	NA	lncRNA	ENSBTAG00000053424	32.9954	3.99575	0.527924	7.56879	3.76717e-14	1.35071e-12
ENSBTAG00000003313	TNFRSF9	protein_coding	ENSBTAG00000003313	43.0932	3.98615	0.49245	8.09453	5.74879e-16	2.41864e-14
ENSBTAG00000048353	NA	protein_coding	ENSBTAG00000048353	38.653	3.95871	0.536853	7.37392	1.65684e-13	5.59597e-12
ENSBTAG00000039861	OAS1Y	protein_coding	ENSBTAG00000039861	14128.3	3.95827	0.181844	21.7674	4.7302e-105	5.29673e-102
ENSBTAG00000008406	TREX1	protein_coding	ENSBTAG00000008406	570.832	3.95634	0.190586	20.7588	1.02033e-95	7.0728e-93
ENSBTAG00000037800	APOBEC3Z1	protein_coding	ENSBTAG00000037800	31.0585	3.90734	0.542993	7.19594	6.20332e-13	1.97165e-11
ENSBTAG00000030932	IFI44L	protein_coding	ENSBTAG00000030932	3674.94	3.88966	0.236921	16.4176	1.432e-60	4.63236e-58
ENSBTAG00000032265	RTP4	protein_coding	ENSBTAG00000032265	1287.21	3.88108	0.20939	18.5352	1.07481e-76	5.39518e-74
ENSBTAG00000016722	PGGHG	protein_coding	ENSBTAG00000016722	1082.53	3.87831	0.195349	19.8532	1.03414e-87	6.84273e-85
ENSBTAG00000019979	CMPK2	protein_coding	ENSBTAG00000019979	1759.31	3.87702	0.161898	23.9474	9.84556e-127	2.3887e-123
ENSBTAG00000032277	KYNU	protein_coding	ENSBTAG00000032277	129.312	3.84305	0.403145	9.53268	1.53281e-21	9.9612e-20
ENSBTAG00000008021	NA	protein_coding	ENSBTAG00000008021	1122.21	3.82607	0.482041	7.93723	2.06748e-15	8.40678e-14
ENSBTAG00000017670	NA	protein_coding	ENSBTAG00000017670	2399.9	3.82508	0.222654	17.1795	3.78237e-66	1.44895e-63
ENSBTAG00000017233	NA	protein_coding	ENSBTAG00000017233	26.9063	3.80817	0.487344	7.81413	5.53436e-15	2.15988e-13
ENSBTAG00000008612	C1R	protein_coding	ENSBTAG00000008612	56.7931	3.79631	0.538533	7.04935	1.79753e-12	5.50876e-11
ENSBTAG00000015094	VNN1	protein_coding	ENSBTAG00000015094	57.3065	3.79488	0.462148	8.21141	2.1861e-16	9.61423e-15
ENSBTAG00000011941	LYZ1	protein_coding	ENSBTAG00000011941	552.507	3.78742	0.539536	7.01977	2.2224e-12	6.68419e-11
ENSBTAG00000011680	PAPLN	protein_coding	ENSBTAG00000011680	76.0057	3.7831	0.443911	8.52221	1.56535e-17	7.72436e-16
ENSBTAG00000051845	NA	protein_coding	ENSBTAG00000051845	43.4012	3.76057	0.479127	7.8488	4.20052e-15	1.67526e-13
ENSBTAG00000046750	B3GNT3	protein_coding	ENSBTAG00000046750	267.895	3.73606	0.228832	16.3267	6.37805e-60	2.01837e-57
ENSBTAG00000012335	UBA7	protein_coding	ENSBTAG00000012335	1602.36	3.7145	0.200093	18.5639	6.30194e-77	3.27633e-74
ENSBTAG00000015412	TGM7	protein_coding	ENSBTAG00000015412	22.163	3.67401	0.522381	7.0332	2.01852e-12	6.12159e-11
ENSBTAG00000039772	HTR2B	protein_coding	ENSBTAG00000039772	43.8965	3.66053	0.544157	6.72697	1.7323e-11	4.73116e-10
ENSBTAG00000012989	UBE2L6	protein_coding	ENSBTAG00000012989	524.282	3.64303	0.169328	21.5146	1.13573e-102	1.10219e-99
ENSBTAG00000032515	PLA2R1	protein_coding	ENSBTAG00000032515	839.881	3.63806	0.297082	12.246	1.76482e-34	2.05524e-32
ENSBTAG00000046324	NA	protein_coding	ENSBTAG00000046324	642.894	3.62506	0.505781	7.16725	7.65186e-13	2.40061e-11
ENSBTAG00000046628	LYZ3	protein_coding	ENSBTAG00000046628	125.063	3.56806	0.563858	6.32794	2.48456e-10	5.82411e-09
ENSBTAG00000002898	UNC45B	protein_coding	ENSBTAG00000002898	42.0231	3.54403	0.420198	8.43418	3.33535e-17	1.59189e-15
ENSBTAG00000025471	TNF	protein_coding	ENSBTAG00000025471	13.6134	3.50935	0.553343	6.34208	2.26684e-10	5.32231e-09
ENSBTAG00000051904	NA	protein_coding	ENSBTAG00000051904	50.5549	3.50271	0.427751	8.18867	2.64126e-16	1.14773e-14
ENSBTAG00000004272	ISG12(B)	protein_coding	ENSBTAG00000004272	8233.33	3.50142	0.48775	7.17871	7.03701e-13	2.22691e-11
ENSBTAG00000012640	S100A8	protein_coding	ENSBTAG00000012640	25.3594	3.47813	0.552145	6.2993	2.98985e-10	6.96373e-09
ENSBTAG00000008008	TLR2	protein_coding	ENSBTAG00000008008	164.964	3.45693	0.438107	7.89061	3.00717e-15	1.21261e-13
ENSBTAG00000007450	C2	protein_coding	ENSBTAG00000007450	90.4016	3.42198	0.490458	6.9771	3.01326e-12	8.97016e-11
ENSBTAG00000011563	TNFSF13B	protein_coding	ENSBTAG00000011563	995.544	3.38798	0.353861	9.57432	1.02531e-21	6.75362e-20
ENSBTAG00000001143	NA	protein_coding	ENSBTAG00000001143	6258.76	3.3719	0.150927	22.3413	1.46739e-110	2.37342e-107
ENSBTAG00000017280	C3	protein_coding	ENSBTAG00000017280	158.785	3.36765	0.416059	8.09416	5.76627e-16	2.41901e-14
ENSBTAG00000020736	CD40	protein_coding	ENSBTAG00000020736	246.385	3.35221	0.362803	9.23977	2.47036e-20	1.47381e-18
ENSBTAG00000009206	FOXS1	protein_coding	ENSBTAG00000009206	21.4595	3.33129	0.516644	6.44795	1.13373e-10	2.81632e-09
ENSBTAG00000015060	GBP5	protein_coding	ENSBTAG00000015060	2879.95	3.31887	0.279231	11.8857	1.4038e-32	1.50258e-30
ENSBTAG00000048364	NA	protein_coding	ENSBTAG00000048364	26.3157	3.28541	0.504932	6.50662	7.68582e-11	1.93904e-09
ENSBTAG00000033316	PDCD1LG2	protein_coding	ENSBTAG00000033316	101.266	3.28211	0.339622	9.664	4.288e-22	2.93054e-20
ENSBTAG00000014529	GBP4	protein_coding	ENSBTAG00000014529	7401	3.25261	0.252133	12.9004	4.47905e-38	5.92741e-36
ENSBTAG00000027534	NA	protein_coding	ENSBTAG00000027534	817.687	3.25058	0.215373	15.0928	1.80673e-51	4.31157e-49
ENSBTAG00000019432	NA	protein_coding	ENSBTAG00000019432	45.4585	3.23851	0.398635	8.124	4.51076e-16	1.91998e-14
ENSBTAG00000008714	CLSTN2	protein_coding	ENSBTAG00000008714	36.1416	3.23712	0.43145	7.50289	6.24271e-14	2.21107e-12
ENSBTAG00000008092	RAB37	protein_coding	ENSBTAG00000008092	21.6063	3.21964	0.48232	6.67532	2.46699e-11	6.61361e-10
ENSBTAG00000011274	ENO2	protein_coding	ENSBTAG00000011274	47.8939	3.17183	0.379256	8.36331	6.09802e-17	2.82693e-15
ENSBTAG00000019716	CXCL8	protein_coding	ENSBTAG00000019716	291.209	3.1617	0.565102	5.59493	2.20716e-08	3.86174e-07
ENSBTAG00000001806	IQCD	protein_coding	ENSBTAG00000001806	358.852	3.15274	0.212378	14.845	7.4995e-50	1.67954e-47
ENSBTAG00000000095	CD274	protein_coding	ENSBTAG00000000095	49.7446	3.13826	0.41025	7.64964	2.01547e-14	7.58118e-13
ENSBTAG00000003152	IFI27	protein_coding	ENSBTAG00000003152	2295.32	3.13739	0.563627	5.56642	2.60022e-08	4.48477e-07
ENSBTAG00000007554	IFI6	protein_coding	ENSBTAG00000007554	10711.6	3.13278	0.460585	6.80175	1.03354e-11	2.88775e-10
ENSBTAG00000019563	C5H22orf23	protein_coding	ENSBTAG00000019563	53.9518	3.13009	0.356731	8.77436	1.71881e-18	9.16512e-17
ENSBTAG00000016709	NT5C3A	protein_coding	ENSBTAG00000016709	1730.68	3.12947	0.207827	15.0581	3.05628e-51	7.06195e-49
ENSBTAG00000003366	DDX58	protein_coding	ENSBTAG00000003366	7082.25	3.10757	0.148301	20.9544	1.70912e-97	1.3822e-94
ENSBTAG00000019577	ACKR4	protein_coding	ENSBTAG00000019577	700.555	3.10201	0.222068	13.9687	2.4194e-44	4.14344e-42
ENSBTAG00000002555	PDZK1IP1	protein_coding	ENSBTAG00000002555	56.537	3.0933	0.407594	7.58916	3.21979e-14	1.16884e-12
ENSBTAG00000038619	NA	protein_coding	ENSBTAG00000038619	2547.76	3.08993	0.179607	17.2039	2.48279e-66	9.7681e-64
ENSBTAG00000012280	PGLYRP2	protein_coding	ENSBTAG00000012280	251.831	3.08533	0.566372	5.44753	5.10748e-08	8.43922e-07
ENSBTAG00000016968	CHST4	protein_coding	ENSBTAG00000016968	26.9353	3.08472	0.528721	5.83431	5.40139e-09	1.03186e-07
ENSBTAG00000038536	NA	protein_coding	ENSBTAG00000038536	2098.59	3.06782	0.206153	14.8812	4.36319e-50	9.92421e-48
ENSBTAG00000046944	NA	protein_coding	ENSBTAG00000046944	10.5603	3.05847	0.566453	5.39934	6.68875e-08	1.08549e-06
ENSBTAG00000006354	HP	protein_coding	ENSBTAG00000006354	82.4694	3.04632	0.5756	5.29242	1.20707e-07	1.86731e-06
ENSBTAG00000003290	SLC9A7	protein_coding	ENSBTAG00000003290	142.773	3.04151	0.344162	8.83745	9.79255e-19	5.39963e-17
ENSBTAG00000016208	TGM2	protein_coding	ENSBTAG00000016208	486.336	3.0266	0.386589	7.82898	4.91844e-15	1.92986e-13
ENSBTAG00000015919	PARM1	protein_coding	ENSBTAG00000015919	37.3719	3.02257	0.431598	7.0032	2.5018e-12	7.49358e-11
ENSBTAG00000037558	GRO1	protein_coding	ENSBTAG00000037558	21.1572	3.02097	0.491295	6.14899	7.79781e-10	1.71289e-08
ENSBTAG00000047262	KRT42	protein_coding	ENSBTAG00000047262	27.1518	3.01748	0.498134	6.05756	1.38201e-09	2.93264e-08
ENSBTAG00000015241	EPHX2	protein_coding	ENSBTAG00000015241	440.335	2.99024	0.556886	5.36958	7.89204e-08	1.25557e-06
ENSBTAG00000053889	LAP	protein_coding	ENSBTAG00000053889	11.9666	2.97164	0.561356	5.29368	1.19877e-07	1.85841e-06
ENSBTAG00000009812	CXCL5	protein_coding	ENSBTAG00000009812	190.115	2.97108	0.565803	5.25109	1.51198e-07	2.29509e-06
ENSBTAG00000018709	CATSPERB	protein_coding	ENSBTAG00000018709	51.9576	2.93672	0.363319	8.08305	6.3168e-16	2.63477e-14
ENSBTAG00000044125	NA	protein_coding	ENSBTAG00000044125	35.6614	2.93374	0.473628	6.1942	5.85817e-10	1.31196e-08
ENSBTAG00000019017	NA	protein_coding	ENSBTAG00000019017	37.1781	2.93302	0.427151	6.86647	6.58093e-12	1.90077e-10
ENSBTAG00000017287	DRAM1	protein_coding	ENSBTAG00000017287	399.084	2.92865	0.244998	11.9538	6.20317e-33	6.73877e-31
ENSBTAG00000054066	NA	protein_coding	ENSBTAG00000054066	574.172	2.92292	0.34897	8.37585	5.48247e-17	2.55796e-15
ENSBTAG00000006801	TMEM106A	protein_coding	ENSBTAG00000006801	312.324	2.91772	0.306269	9.52669	1.62385e-21	1.0506e-19
ENSBTAG00000050239	NA	protein_coding	ENSBTAG00000050239	16.9075	2.91282	0.521405	5.58648	2.31716e-08	4.03479e-07
ENSBTAG00000006638	BCL2L12	protein_coding	ENSBTAG00000006638	410.275	2.88806	0.205472	14.0557	7.10444e-45	1.3091e-42
ENSBTAG00000014721	MUC4	protein_coding	ENSBTAG00000014721	240.668	2.87239	0.419801	6.84227	7.79455e-12	2.22481e-10
ENSBTAG00000004679	WARS	protein_coding	ENSBTAG00000004679	20413.7	2.86962	0.194416	14.7602	2.64455e-49	5.66128e-47
ENSBTAG00000008142	IFIH1	protein_coding	ENSBTAG00000008142	4013.73	2.86886	0.151642	18.9186	8.01194e-80	4.66519e-77
ENSBTAG00000009391	ADPRH	protein_coding	ENSBTAG00000009391	637.177	2.86795	0.367064	7.81321	5.57496e-15	2.16991e-13
ENSBTAG00000007935	CALCOCO2	protein_coding	ENSBTAG00000007935	3769.4	2.86211	0.182056	15.721	1.08539e-55	2.98113e-53
ENSBTAG00000046580	DHX58	protein_coding	ENSBTAG00000046580	4791.59	2.8566	0.188985	15.1155	1.2809e-51	3.10767e-49
ENSBTAG00000053071	NA	protein_coding	ENSBTAG00000053071	63.2618	2.83735	0.479192	5.92112	3.19766e-09	6.38523e-08
ENSBTAG00000021428	CNDP1	protein_coding	ENSBTAG00000021428	14.0051	2.82825	0.561697	5.03519	4.77377e-07	6.55583e-06
ENSBTAG00000000667	APOL3	protein_coding	ENSBTAG00000000667	1064.43	2.82115	0.204545	13.7923	2.83397e-43	4.63529e-41
ENSBTAG00000030913	MX1	protein_coding	ENSBTAG00000030913	11280.1	2.81627	0.202436	13.9119	5.3633e-44	8.872e-42
ENSBTAG00000015752	SP110	protein_coding	ENSBTAG00000015752	229.392	2.80215	0.230886	12.1365	6.7653e-34	7.69395e-32
ENSBTAG00000011343	XAF1	protein_coding	ENSBTAG00000011343	1537.9	2.79645	0.149904	18.6549	1.15195e-77	6.2107e-75
ENSBTAG00000005989	LAP3	protein_coding	ENSBTAG00000005989	3985.18	2.78939	0.156527	17.8205	4.89555e-71	2.15953e-68
ENSBTAG00000022489	NA	protein_coding	ENSBTAG00000022489	8350.06	2.76767	0.139984	19.7713	5.2638e-87	3.33153e-84
ENSBTAG00000012261	RAB19	protein_coding	ENSBTAG00000012261	529.038	2.7671	0.190212	14.5474	6.06701e-48	1.24391e-45
ENSBTAG00000005842	ABCC10	protein_coding	ENSBTAG00000005842	103.722	2.75771	0.329807	8.36157	6.18896e-17	2.85103e-15
ENSBTAG00000014762	ISG20	protein_coding	ENSBTAG00000014762	883.459	2.75479	0.173723	15.8573	1.25084e-56	3.6417e-54
ENSBTAG00000008953	TAP1	protein_coding	ENSBTAG00000008953	3737.1	2.73521	0.185161	14.7721	2.21743e-49	4.86379e-47
ENSBTAG00000000936	SLC39A2	protein_coding	ENSBTAG00000000936	138.744	2.73426	0.572105	4.77929	1.75917e-06	2.17019e-05
ENSBTAG00000011146	RAB8B	protein_coding	ENSBTAG00000011146	2429.71	2.72284	0.173131	15.7271	9.8702e-56	2.76309e-53
ENSBTAG00000009933	DTX3L	protein_coding	ENSBTAG00000009933	2686.2	2.68406	0.120441	22.2852	5.14164e-110	6.80426e-107
ENSBTAG00000005581	CCL25	protein_coding	ENSBTAG00000005581	16.0765	2.68156	0.508889	5.26944	1.36842e-07	2.09686e-06
ENSBTAG00000019054	EPSTI1	protein_coding	ENSBTAG00000019054	3942.29	2.67965	0.191391	14.0009	1.53982e-44	2.66847e-42
ENSBTAG00000003845	CSRNP1	protein_coding	ENSBTAG00000003845	64.3144	2.66112	0.344424	7.72629	1.10729e-14	4.24178e-13
ENSBTAG00000005251	NA	protein_coding	ENSBTAG00000005251	211.053	2.65782	0.375119	7.08528	1.38767e-12	4.27067e-11
ENSBTAG00000049422	TIFA	protein_coding	ENSBTAG00000049422	18.2874	2.62521	0.533838	4.91761	8.76073e-07	1.1407e-05
ENSBTAG00000004063	SERPINA5	protein_coding	ENSBTAG00000004063	7.39398	2.62441	0.573941	4.57261	4.81687e-06	5.41879e-05
ENSBTAG00000055140	NA	protein_coding	ENSBTAG00000055140	370.265	2.6076	0.509248	5.12049	3.04743e-07	4.3594e-06
ENSBTAG00000018994	TNFSF10	protein_coding	ENSBTAG00000018994	1175.81	2.60014	0.241036	10.7873	3.95026e-27	3.34325e-25
ENSBTAG00000014705	HES4	protein_coding	ENSBTAG00000014705	78.7811	2.59819	0.29335	8.85694	8.2238e-19	4.55186e-17
ENSBTAG00000001060	CXCR4	protein_coding	ENSBTAG00000001060	116.218	2.5944	0.408155	6.3564	2.06532e-10	4.88065e-09
ENSBTAG00000012140	ADGRG7	protein_coding	ENSBTAG00000012140	8.23262	2.58782	0.568641	4.55088	5.34227e-06	5.95007e-05
ENSBTAG00000021048	ADM	protein_coding	ENSBTAG00000021048	2516.96	2.5705	0.237977	10.8014	3.38816e-27	2.88429e-25
ENSBTAG00000021002	ACP2	protein_coding	ENSBTAG00000021002	1252.85	2.56944	0.168866	15.2159	2.77363e-52	6.84334e-50
ENSBTAG00000001244	PLAT	protein_coding	ENSBTAG00000001244	80489.3	2.55775	0.251014	10.1897	2.20492e-24	1.67172e-22
ENSBTAG00000020884	CASP4	protein_coding	ENSBTAG00000020884	4693.72	2.55595	0.335431	7.6199	2.53866e-14	9.40339e-13
ENSBTAG00000015727	IFI47	protein_coding	ENSBTAG00000015727	28.2151	2.55409	0.574143	4.44852	8.64646e-06	9.2617e-05
ENSBTAG00000020485	ARRB1	protein_coding	ENSBTAG00000020485	194.288	2.54992	0.348855	7.30939	2.68351e-13	8.87815e-12
ENSBTAG00000020535	PYCARD	protein_coding	ENSBTAG00000020535	138.853	2.54984	0.26737	9.53674	1.4739e-21	9.62135e-20
ENSBTAG00000047133	NA	protein_coding	ENSBTAG00000047133	548.671	2.54877	0.157035	16.2306	3.06426e-59	9.29299e-57
ENSBTAG00000018569	CUL4B	protein_coding	ENSBTAG00000018569	2315.3	2.53576	0.21661	11.7066	1.17905e-31	1.21726e-29
ENSBTAG00000012234	RHBG	protein_coding	ENSBTAG00000012234	23.7436	2.52621	0.468151	5.39614	6.80916e-08	1.10134e-06
ENSBTAG00000047368	NA	protein_coding	ENSBTAG00000047368	8.5563	2.52538	0.575778	4.38604	1.15432e-05	0.000120368
ENSBTAG00000020893	MATN3	protein_coding	ENSBTAG00000020893	355.424	2.52385	0.29562	8.53747	1.37188e-17	6.83918e-16
ENSBTAG00000003600	CAPN8	protein_coding	ENSBTAG00000003600	11.8543	2.52034	0.544245	4.63088	3.6411e-06	4.19996e-05
ENSBTAG00000012451	BOLA-DMB	protein_coding	ENSBTAG00000012451	3987.72	2.51515	0.350777	7.17025	7.48632e-13	2.35884e-11
ENSBTAG00000000504	GTF2B	protein_coding	ENSBTAG00000000504	3641.64	2.51405	0.148885	16.8858	5.72673e-64	2.0841e-61
ENSBTAG00000000892	CGAS	protein_coding	ENSBTAG00000000892	1058.01	2.51278	0.178613	14.0683	5.94925e-45	1.1103e-42
ENSBTAG00000010562	CD34	protein_coding	ENSBTAG00000010562	12.2362	2.51068	0.548139	4.58038	4.64137e-06	5.2335e-05
ENSBTAG00000049487	NA	protein_coding	ENSBTAG00000049487	40.4936	2.50276	0.468921	5.33729	9.43484e-08	1.48319e-06
ENSBTAG00000009664	SP140L	protein_coding	ENSBTAG00000009664	1786.44	2.50062	0.130821	19.1149	1.89686e-81	1.15053e-78
ENSBTAG00000017040	LY6E	protein_coding	ENSBTAG00000017040	783.462	2.50032	0.258865	9.65876	4.51291e-22	3.06983e-20
ENSBTAG00000012419	BCL2L15	protein_coding	ENSBTAG00000012419	755.838	2.4956	0.534404	4.66988	3.01376e-06	3.54087e-05
ENSBTAG00000037533	C4A	protein_coding	ENSBTAG00000037533	52.1949	2.48825	0.479607	5.1881	2.12446e-07	3.14287e-06
ENSBTAG00000051891	NA	protein_coding	ENSBTAG00000051891	27.2774	2.48102	0.558855	4.43948	9.01786e-06	9.61078e-05
ENSBTAG00000019332	SLC9C1	protein_coding	ENSBTAG00000019332	124.067	2.47208	0.314957	7.84893	4.19591e-15	1.67526e-13
ENSBTAG00000049851	PMAIP1	protein_coding	ENSBTAG00000049851	272.49	2.4668	0.341249	7.22873	4.87538e-13	1.57015e-11
ENSBTAG00000020166	ZNFX1	protein_coding	ENSBTAG00000020166	12716.8	2.46664	0.110781	22.2659	7.90984e-110	9.59529e-107
ENSBTAG00000004558	C10H15orf48	protein_coding	ENSBTAG00000004558	934.124	2.46656	0.281373	8.76618	1.84833e-18	9.81974e-17
ENSBTAG00000001100	IL22RA1	protein_coding	ENSBTAG00000001100	13.5048	2.46618	0.52514	4.69622	2.65014e-06	3.15438e-05
ENSBTAG00000008291	PROCR	protein_coding	ENSBTAG00000008291	1714.62	2.46299	0.291071	8.46182	2.63237e-17	1.26051e-15
ENSBTAG00000051542	NA	protein_coding	ENSBTAG00000051542	307.52	2.45717	0.188787	13.0155	9.98432e-39	1.35833e-36
ENSBTAG00000053707	NA	protein_coding	ENSBTAG00000053707	7.27419	2.43296	0.576103	4.22314	2.40927e-05	0.000231803
ENSBTAG00000002779	GABRP	protein_coding	ENSBTAG00000002779	1838.49	2.43152	0.262854	9.25045	2.23546e-20	1.33916e-18
ENSBTAG00000010858	ABCC11	protein_coding	ENSBTAG00000010858	7.89754	2.42767	0.568918	4.26717	1.97969e-05	0.000193932
ENSBTAG00000037702	SP140L	protein_coding	ENSBTAG00000037702	595.821	2.42632	0.164923	14.7118	5.41294e-49	1.14197e-46
ENSBTAG00000023064	NA	protein_coding	ENSBTAG00000023064	20.5699	2.42318	0.48427	5.00378	5.62175e-07	7.58442e-06
ENSBTAG00000012462	MAP1LC3C	protein_coding	ENSBTAG00000012462	23.4536	2.4204	0.504202	4.80045	1.58309e-06	1.97135e-05
ENSBTAG00000016217	RBM43	protein_coding	ENSBTAG00000016217	330.285	2.41836	0.315199	7.67251	1.68664e-14	6.37726e-13
ENSBTAG00000001163	H2AFY2	protein_coding	ENSBTAG00000001163	46.5352	2.40281	0.347589	6.91281	4.75159e-12	1.39453e-10
ENSBTAG00000006615	CASP7	protein_coding	ENSBTAG00000006615	871.597	2.39882	0.176164	13.6169	3.17658e-42	4.97221e-40
ENSBTAG00000016357	VNN2	protein_coding	ENSBTAG00000016357	281.997	2.39829	0.556595	4.30886	1.64098e-05	0.000163615
ENSBTAG00000012297	RIPOR3	protein_coding	ENSBTAG00000012297	323.484	2.39747	0.251377	9.53736	1.46521e-21	9.60768e-20
ENSBTAG00000009681	PPP2R3C	protein_coding	ENSBTAG00000009681	1142.83	2.39611	0.250028	9.58339	9.39118e-22	6.21398e-20
ENSBTAG00000013275	MAD2L2	protein_coding	ENSBTAG00000013275	501.149	2.38143	0.215584	11.0464	2.28209e-28	2.06337e-26
ENSBTAG00000012210	C5	protein_coding	ENSBTAG00000012210	19.7584	2.37905	0.548171	4.33998	1.42494e-05	0.000144852
ENSBTAG00000025762	CNP	protein_coding	ENSBTAG00000025762	2365.88	2.37734	0.147753	16.09	3.00012e-58	8.91279e-56
ENSBTAG00000007921	DAPP1	protein_coding	ENSBTAG00000007921	70.6572	2.36887	0.43806	5.40764	6.38617e-08	1.04219e-06
ENSBTAG00000018059	CD80	protein_coding	ENSBTAG00000018059	145.342	2.3534	0.41166	5.71686	1.08512e-08	1.99951e-07
ENSBTAG00000021326	CCL20	protein_coding	ENSBTAG00000021326	8.46154	2.34059	0.569906	4.10699	4.00855e-05	0.000365491
ENSBTAG00000010163	SCNN1G	protein_coding	ENSBTAG00000010163	242.224	2.33886	0.375693	6.22545	4.80173e-10	1.09388e-08
ENSBTAG00000020538	HERC5	protein_coding	ENSBTAG00000020538	3891.43	2.3381	0.210942	11.0841	1.49886e-28	1.37226e-26
ENSBTAG00000012647	ERBB4	protein_coding	ENSBTAG00000012647	25.4631	2.33528	0.538958	4.33295	1.47125e-05	0.000149143
ENSBTAG00000052130	NA	protein_coding	ENSBTAG00000052130	286.891	2.33221	0.241185	9.66982	4.05107e-22	2.78167e-20
ENSBTAG00000016683	NFKBIA	protein_coding	ENSBTAG00000016683	310.368	2.3193	0.268688	8.63196	6.03099e-18	3.09131e-16
ENSBTAG00000045757	TNNC1	protein_coding	ENSBTAG00000045757	9.31039	2.31455	0.565835	4.09051	4.30432e-05	0.000391124
ENSBTAG00000002407	TDRD5	protein_coding	ENSBTAG00000002407	8.32331	2.31421	0.576332	4.01542	5.93402e-05	0.000523207
ENSBTAG00000033169	NA	protein_coding	ENSBTAG00000033169	6.92059	2.31118	0.576411	4.00961	6.08184e-05	0.000533977
ENSBTAG00000014655	MYO1A	protein_coding	ENSBTAG00000014655	559.064	2.307	0.21255	10.8539	1.91101e-27	1.64607e-25
ENSBTAG00000007867	STAT1	protein_coding	ENSBTAG00000007867	7822.77	2.30073	0.13672	16.828	1.52154e-63	5.40222e-61
ENSBTAG00000017104	MUC1	protein_coding	ENSBTAG00000017104	1224.18	2.29831	0.194478	11.8179	3.15588e-32	3.329e-30
ENSBTAG00000017866	CD36	protein_coding	ENSBTAG00000017866	7.04162	2.29279	0.576381	3.9779	6.95256e-05	0.000603869
ENSBTAG00000016042	TM6SF2	protein_coding	ENSBTAG00000016042	90.047	2.29225	0.339998	6.74194	1.56284e-11	4.28441e-10
ENSBTAG00000037778	CXCL3	protein_coding	ENSBTAG00000037778	31.9138	2.28513	0.484066	4.72069	2.35043e-06	2.81375e-05
ENSBTAG00000006523	SOD2	protein_coding	ENSBTAG00000006523	4283.11	2.28392	0.243361	9.38493	6.29606e-21	3.95051e-19
ENSBTAG00000024851	TRIM14	protein_coding	ENSBTAG00000024851	263.255	2.27667	0.183214	12.4263	1.88239e-35	2.28349e-33
ENSBTAG00000017830	RBMS2	protein_coding	ENSBTAG00000017830	1031.65	2.2592	0.200042	11.2936	1.41073e-29	1.36e-27
ENSBTAG00000046862	MARCKSL1	protein_coding	ENSBTAG00000046862	44.2557	2.25305	0.413142	5.45344	4.94034e-08	8.19001e-07
ENSBTAG00000015318	NECTIN2	protein_coding	ENSBTAG00000015318	5090.05	2.23688	0.121113	18.4694	3.63995e-76	1.76622e-73
ENSBTAG00000020611	GLB1L	protein_coding	ENSBTAG00000020611	115.355	2.23384	0.298285	7.48894	6.94332e-14	2.44731e-12
ENSBTAG00000021452	TRANK1	protein_coding	ENSBTAG00000021452	2632.96	2.22633	0.187838	11.8524	2.09136e-32	2.22219e-30
ENSBTAG00000002765	CYP24A1	protein_coding	ENSBTAG00000002765	64.8152	2.21885	0.456276	4.86296	1.15645e-06	1.48451e-05
ENSBTAG00000018570	SDR16C5	protein_coding	ENSBTAG00000018570	71.0288	2.21471	0.336652	6.57862	4.7483e-11	1.2321e-09
ENSBTAG00000005718	PLIN2	protein_coding	ENSBTAG00000005718	778.613	2.2143	0.163334	13.5569	7.21622e-42	1.11752e-39
ENSBTAG00000012004	TGFB3	protein_coding	ENSBTAG00000012004	43.2432	2.20269	0.496788	4.43386	9.25616e-06	9.81369e-05
ENSBTAG00000007519	ADAR	protein_coding	ENSBTAG00000007519	914.751	2.19995	0.155926	14.1089	3.34716e-45	6.41113e-43
ENSBTAG00000008703	EIF2AK2	protein_coding	ENSBTAG00000008703	4492.12	2.19523	0.129269	16.9819	1.11739e-64	4.17072e-62
ENSBTAG00000007075	NA	protein_coding	ENSBTAG00000007075	2679.38	2.18949	0.313754	6.97837	2.98629e-12	8.90807e-11
ENSBTAG00000021102	GALM	protein_coding	ENSBTAG00000021102	2627.87	2.18497	0.123657	17.6696	7.18809e-70	2.98963e-67
ENSBTAG00000017363	SAT1	protein_coding	ENSBTAG00000017363	9670.55	2.18496	0.167227	13.0659	5.15892e-39	7.221e-37
ENSBTAG00000021119	TDGF1	protein_coding	ENSBTAG00000021119	6.96902	2.18314	0.575808	3.79143	0.000149783	0.00120066
ENSBTAG00000015249	B4GALT1	protein_coding	ENSBTAG00000015249	753.114	2.17755	0.236778	9.1966	3.69464e-20	2.1863e-18
ENSBTAG00000024272	NA	protein_coding	ENSBTAG00000024272	240.878	2.17678	0.404472	5.38177	7.37577e-08	1.18378e-06
ENSBTAG00000000552	DISP2	protein_coding	ENSBTAG00000000552	5.99752	2.17622	0.575272	3.78294	0.000154984	0.00123352
ENSBTAG00000005936	DMC1	protein_coding	ENSBTAG00000005936	15.7677	2.17405	0.554798	3.91863	8.90547e-05	0.00075502
ENSBTAG00000017135	CTSS	protein_coding	ENSBTAG00000017135	7052.51	2.1735	0.180544	12.0387	2.22528e-33	2.45405e-31
ENSBTAG00000037465	TRIM34	protein_coding	ENSBTAG00000037465	452.498	2.17078	0.177471	12.2318	2.10339e-34	2.43008e-32
ENSBTAG00000007389	IFI35	protein_coding	ENSBTAG00000007389	2965.99	2.17003	0.154636	14.0332	9.76872e-45	1.7556e-42
ENSBTAG00000004136	NFE2L3	protein_coding	ENSBTAG00000004136	2961.45	2.15767	0.282213	7.64555	2.08056e-14	7.80586e-13
ENSBTAG00000010382	MUC13	protein_coding	ENSBTAG00000010382	431.088	2.15719	0.299797	7.19551	6.22262e-13	1.97348e-11
ENSBTAG00000034875	ALPK1	protein_coding	ENSBTAG00000034875	342.312	2.1553	0.30583	7.04737	1.82333e-12	5.5644e-11
ENSBTAG00000006494	CLDN16	protein_coding	ENSBTAG00000006494	5.74248	2.14815	0.575869	3.73027	0.000191272	0.00148327
ENSBTAG00000047367	CMTR2	protein_coding	ENSBTAG00000047367	3390.16	2.13557	0.165388	12.9125	3.82874e-38	5.11329e-36
ENSBTAG00000021208	RRM2B	protein_coding	ENSBTAG00000021208	666.24	2.1338	0.176782	12.0702	1.51693e-33	1.69861e-31
ENSBTAG00000006581	CCDC82	protein_coding	ENSBTAG00000006581	809.57	2.13352	0.151896	14.0459	8.16702e-45	1.48609e-42
ENSBTAG00000017425	GJB2	protein_coding	ENSBTAG00000017425	152.559	2.1279	0.291368	7.30314	2.81131e-13	9.25886e-12
ENSBTAG00000005063	THEM6	protein_coding	ENSBTAG00000005063	43.0918	2.12546	0.347864	6.11004	9.96066e-10	2.17062e-08
ENSBTAG00000010362	NOSTRIN	protein_coding	ENSBTAG00000010362	1484.58	2.12352	0.154626	13.7333	6.41658e-43	1.03785e-40
ENSBTAG00000054094	NA	protein_coding	ENSBTAG00000054094	19.138	2.1186	0.466154	4.54484	5.49763e-06	6.10442e-05
ENSBTAG00000017271	MASTL	protein_coding	ENSBTAG00000017271	623.648	2.1176	0.185108	11.4398	2.64354e-30	2.58268e-28
ENSBTAG00000037483	MOGAT2	protein_coding	ENSBTAG00000037483	7.67777	2.11617	0.568888	3.71984	0.000199351	0.00153299
ENSBTAG00000018731	NA	protein_coding	ENSBTAG00000018731	179.574	2.11285	0.245197	8.61694	6.87681e-18	3.48879e-16
ENSBTAG00000005786	ATXN3	protein_coding	ENSBTAG00000005786	506.933	2.11242	0.198444	10.6449	1.84152e-26	1.51452e-24
ENSBTAG00000008954	PSMB9	protein_coding	ENSBTAG00000008954	1376.8	2.10773	0.1724	12.2258	2.26377e-34	2.59478e-32
ENSBTAG00000008866	GANC	protein_coding	ENSBTAG00000008866	113.532	2.10233	0.254378	8.26461	1.40153e-16	6.31642e-15
ENSBTAG00000004124	CPOX	protein_coding	ENSBTAG00000004124	1438.84	2.09834	0.165095	12.7099	5.20943e-37	6.71095e-35
ENSBTAG00000015830	SLC5A5	protein_coding	ENSBTAG00000015830	296.955	2.09068	0.283096	7.38506	1.52383e-13	5.17071e-12
ENSBTAG00000017969	CA4	protein_coding	ENSBTAG00000017969	159.306	2.08564	0.275624	7.56697	3.82033e-14	1.3664e-12
ENSBTAG00000005146	NA	protein_coding	ENSBTAG00000005146	1766.88	2.08407	0.347452	5.99815	1.99577e-09	4.10925e-08
ENSBTAG00000004380	STAT2	protein_coding	ENSBTAG00000004380	3219.7	2.07856	0.162456	12.7946	1.75749e-37	2.30485e-35
ENSBTAG00000009677	PARP10	protein_coding	ENSBTAG00000009677	1764.71	2.07709	0.192971	10.7637	5.1053e-27	4.27114e-25
ENSBTAG00000018523	TRIM38	protein_coding	ENSBTAG00000018523	2577.74	2.06642	0.126815	16.2949	1.07366e-59	3.32538e-57
ENSBTAG00000002271	CDADC1	protein_coding	ENSBTAG00000002271	1457.21	2.06601	0.17063	12.1081	9.56981e-34	1.0799e-31
ENSBTAG00000053500	NA	lncRNA	ENSBTAG00000053500	19.2335	2.06256	0.539972	3.81975	0.000133585	0.00108093
ENSBTAG00000053144	NA	lncRNA	ENSBTAG00000053144	52.3219	2.0601	0.362809	5.6782	1.36118e-08	2.46149e-07
ENSBTAG00000014728	TAPBPL	protein_coding	ENSBTAG00000014728	1020.81	2.06	0.184828	11.1455	7.53342e-29	6.98497e-27
ENSBTAG00000003878	ZUP1	protein_coding	ENSBTAG00000003878	1108.08	2.05736	0.178508	11.5253	9.83791e-31	9.80893e-29
ENSBTAG00000015978	ANXA1	protein_coding	ENSBTAG00000015978	87874.8	2.04934	0.132708	15.4425	8.47899e-54	2.20408e-51
ENSBTAG00000007755	APOBEC3H	protein_coding	ENSBTAG00000007755	885.948	2.04525	0.161062	12.6985	6.02464e-37	7.69305e-35
ENSBTAG00000000240	AKAP7	protein_coding	ENSBTAG00000000240	201.454	2.04025	0.217098	9.39784	5.56962e-21	3.50983e-19
ENSBTAG00000008909	PNPT1	protein_coding	ENSBTAG00000008909	5112.33	2.03804	0.142405	14.3115	1.85406e-46	3.74855e-44
ENSBTAG00000054747	NA	lncRNA	ENSBTAG00000054747	7.38202	2.03658	0.570876	3.56747	0.000360438	0.00254704
ENSBTAG00000012330	B2M	protein_coding	ENSBTAG00000012330	15438.2	2.02927	0.15192	13.3575	1.07059e-40	1.5742e-38
ENSBTAG00000017367	IFIT5	protein_coding	ENSBTAG00000017367	4955.56	2.02702	0.110431	18.3555	2.98125e-75	1.39994e-72
ENSBTAG00000018417	PSMF1	protein_coding	ENSBTAG00000018417	1272.54	2.02503	0.130443	15.5243	2.37736e-54	6.29222e-52
ENSBTAG00000047412	TNFSF18	protein_coding	ENSBTAG00000047412	593.697	2.01985	0.355129	5.68766	1.28792e-08	2.34941e-07
ENSBTAG00000008545	ATF3	protein_coding	ENSBTAG00000008545	944.037	2.0128	0.236647	8.50551	1.808e-17	8.80237e-16
ENSBTAG00000046503	NCOA7	protein_coding	ENSBTAG00000046503	400.059	2.01256	0.291787	6.89737	5.29754e-12	1.54852e-10
ENSBTAG00000007117	CTC1	protein_coding	ENSBTAG00000007117	71.152	2.01096	0.360414	5.57958	2.41103e-08	4.17826e-07
ENSBTAG00000021435	MAFF	protein_coding	ENSBTAG00000021435	180.987	2.00933	0.248528	8.08493	6.21975e-16	2.60175e-14
ENSBTAG00000003297	OASL	protein_coding	ENSBTAG00000003297	9.81083	2.00554	0.571891	3.50685	0.000453443	0.00309025
ENSBTAG00000012851	SLC5A1	protein_coding	ENSBTAG00000012851	23.5657	2.00084	0.487188	4.10692	4.00968e-05	0.000365491
ENSBTAG00000002817	SLC46A1	protein_coding	ENSBTAG00000002817	198.616	2.00016	0.245694	8.14089	3.9238e-16	1.67996e-14
ENSBTAG00000051600	NA	protein_coding	ENSBTAG00000051600	49.3634	2.00002	0.344088	5.81252	6.15406e-09	1.16344e-07
ENSBTAG00000000720	CTSL	protein_coding	ENSBTAG00000000720	3209.61	1.9994	0.171599	11.6516	2.25102e-31	2.27556e-29
ENSBTAG00000012228	SEMA4A	protein_coding	ENSBTAG00000012228	98.8478	1.99664	0.400635	4.98368	6.23854e-07	8.32396e-06
ENSBTAG00000021842	FCGR2B	protein_coding	ENSBTAG00000021842	14.1956	1.99648	0.533999	3.73873	0.000184952	0.00144439
ENSBTAG00000002674	GNGT1	protein_coding	ENSBTAG00000002674	13.0484	1.99597	0.568639	3.51009	0.000447956	0.00305572
ENSBTAG00000007192	SIDT2	protein_coding	ENSBTAG00000007192	351.897	1.99166	0.268441	7.41939	1.17663e-13	4.04922e-12
ENSBTAG00000053547	NA	lncRNA	ENSBTAG00000053547	17.652	1.9906	0.546052	3.64545	0.000266928	0.00196643
ENSBTAG00000050848	ZCCHC2	protein_coding	ENSBTAG00000050848	280.02	1.98932	0.213524	9.31664	1.20085e-20	7.40712e-19
ENSBTAG00000002836	TAF3	protein_coding	ENSBTAG00000002836	13.3828	1.98827	0.509183	3.90483	9.42924e-05	0.000793877
ENSBTAG00000010303	ICAM1	protein_coding	ENSBTAG00000010303	504.021	1.98801	0.339909	5.84865	4.95576e-09	9.52985e-08
ENSBTAG00000000516	OTOR	protein_coding	ENSBTAG00000000516	5.83014	1.98477	0.573457	3.46105	0.000538068	0.00357492
ENSBTAG00000009888	DRAM2	protein_coding	ENSBTAG00000009888	4636.88	1.98284	0.160061	12.388	3.03555e-35	3.65194e-33
ENSBTAG00000014841	GBA	protein_coding	ENSBTAG00000014841	2139.75	1.97426	0.151409	13.0392	7.31953e-39	1.00519e-36
ENSBTAG00000007388	ZC3H12D	protein_coding	ENSBTAG00000007388	36.7298	1.97242	0.439311	4.48979	7.12926e-06	7.77383e-05
ENSBTAG00000000819	RFX3	protein_coding	ENSBTAG00000000819	52.4966	1.97217	0.380362	5.18498	2.16043e-07	3.18636e-06
ENSBTAG00000011798	STK38L	protein_coding	ENSBTAG00000011798	299.207	1.9686	0.238064	8.26919	1.3487e-16	6.0972e-15
ENSBTAG00000006466	CD53	protein_coding	ENSBTAG00000006466	344.784	1.96664	0.305021	6.44755	1.13674e-10	2.81899e-09
ENSBTAG00000006836	FBXO33	protein_coding	ENSBTAG00000006836	867.036	1.96201	0.166793	11.7632	6.0423e-32	6.2827e-30
ENSBTAG00000009124	FEZ1	protein_coding	ENSBTAG00000009124	29.9472	1.95985	0.564287	3.47314	0.000514411	0.00343973
ENSBTAG00000000185	SLC6A14	protein_coding	ENSBTAG00000000185	110.654	1.95682	0.401842	4.86962	1.11813e-06	1.43913e-05
ENSBTAG00000014633	ABCD4	protein_coding	ENSBTAG00000014633	650.778	1.94751	0.26328	7.39712	1.39172e-13	4.74455e-12
ENSBTAG00000019876	DSC1	protein_coding	ENSBTAG00000019876	92.0952	1.94531	0.351853	5.52877	3.22479e-08	5.47125e-07
ENSBTAG00000053649	CCL5	protein_coding	ENSBTAG00000053649	108.694	1.94332	0.571022	3.40323	0.000665932	0.00431722
ENSBTAG00000005816	IRF9	protein_coding	ENSBTAG00000005816	781.097	1.94122	0.173949	11.1597	6.42077e-29	5.99148e-27
ENSBTAG00000049516	ARL6IP1	protein_coding	ENSBTAG00000049516	6921.03	1.9346	0.138025	14.0163	1.23966e-44	2.17418e-42
ENSBTAG00000003196	PAPSS2	protein_coding	ENSBTAG00000003196	301.926	1.92534	0.261126	7.37322	1.6656e-13	5.61252e-12
ENSBTAG00000048899	NA	lncRNA	ENSBTAG00000048899	15.201	1.91967	0.515939	3.72073	0.000198645	0.00152962
ENSBTAG00000017525	ATG12	protein_coding	ENSBTAG00000017525	587.068	1.91485	0.168078	11.3926	4.55114e-30	4.41673e-28
ENSBTAG00000037799	NA	protein_coding	ENSBTAG00000037799	671.741	1.90791	0.226377	8.42802	3.51553e-17	1.67241e-15
ENSBTAG00000001026	BCO1	protein_coding	ENSBTAG00000001026	8.2027	1.90708	0.553798	3.44365	0.000573921	0.00379064
ENSBTAG00000009289	MS4A8	protein_coding	ENSBTAG00000009289	10226.9	1.90334	0.169641	11.2198	3.25923e-29	3.08082e-27
ENSBTAG00000003970	MITD1	protein_coding	ENSBTAG00000003970	746.401	1.9008	0.185665	10.2378	1.34273e-24	1.02335e-22
ENSBTAG00000002631	SCNN1A	protein_coding	ENSBTAG00000002631	211.023	1.89567	0.411825	4.60309	4.16268e-06	4.73037e-05
ENSBTAG00000037634	NA	protein_coding	ENSBTAG00000037634	2055.79	1.89442	0.572153	3.31103	0.000929537	0.00570458
ENSBTAG00000018644	PDZRN3	protein_coding	ENSBTAG00000018644	13.3407	1.88952	0.491728	3.84261	0.000121734	0.00099499
ENSBTAG00000048470	IFITM1	protein_coding	ENSBTAG00000048470	300.249	1.88718	0.338383	5.57704	2.44645e-08	4.22956e-07
ENSBTAG00000005639	NA	protein_coding	ENSBTAG00000005639	392.608	1.88558	0.241887	7.79529	6.4262e-15	2.48793e-13
ENSBTAG00000003548	GSTP1	protein_coding	ENSBTAG00000003548	204.652	1.88505	0.263138	7.16374	7.85078e-13	2.45771e-11
ENSBTAG00000006078	NA	protein_coding	ENSBTAG00000006078	544.038	1.86798	0.199694	9.3542	8.42355e-21	5.26273e-19
ENSBTAG00000034529	HMGA1	protein_coding	ENSBTAG00000034529	232.851	1.8655	0.200671	9.29626	1.45466e-20	8.86006e-19
ENSBTAG00000017901	LAYN	protein_coding	ENSBTAG00000017901	6.0054	1.8649	0.570341	3.2698	0.00107624	0.00645791
ENSBTAG00000038139	CERCAM	protein_coding	ENSBTAG00000038139	32.0849	1.86247	0.419861	4.43591	9.16844e-06	9.74174e-05
ENSBTAG00000019529	ATP8A2	protein_coding	ENSBTAG00000019529	4.31177	1.86219	0.571915	3.25606	0.00112969	0.00673971
ENSBTAG00000013900	TRIM21	protein_coding	ENSBTAG00000013900	771.198	1.86194	0.14619	12.7365	3.70885e-37	4.82051e-35
ENSBTAG00000021019	SLC30A4	protein_coding	ENSBTAG00000021019	22.5695	1.8549	0.536229	3.45915	0.000541891	0.0035954
ENSBTAG00000004381	TACSTD2	protein_coding	ENSBTAG00000004381	5068.9	1.85447	0.132925	13.9513	3.08988e-44	5.23016e-42
ENSBTAG00000004911	BIRC7	protein_coding	ENSBTAG00000004911	5.21796	1.85335	0.570732	3.24732	0.00116498	0.00693039
ENSBTAG00000047680	IRF7	protein_coding	ENSBTAG00000047680	1998.95	1.85234	0.147207	12.5832	2.61142e-36	3.24909e-34
ENSBTAG00000001396	ADAMTS7	protein_coding	ENSBTAG00000001396	12.4802	1.84965	0.516834	3.57881	0.000345158	0.00245831
ENSBTAG00000019062	FCHSD2	protein_coding	ENSBTAG00000019062	156.103	1.84783	0.302509	6.10834	1.00672e-09	2.18717e-08
ENSBTAG00000024648	PGR	protein_coding	ENSBTAG00000024648	200.043	1.84662	0.205418	8.98959	2.48159e-19	1.42223e-17
ENSBTAG00000016355	UVRAG	protein_coding	ENSBTAG00000016355	1051.9	1.84323	0.135158	13.6375	2.39502e-42	3.83124e-40
ENSBTAG00000018947	SYT16	protein_coding	ENSBTAG00000018947	10.9459	1.84245	0.528978	3.48304	0.000495754	0.00332873
ENSBTAG00000015512	HEXB	protein_coding	ENSBTAG00000015512	2907.24	1.83862	0.13052	14.0869	4.56992e-45	8.63953e-43
ENSBTAG00000027317	RNF114	protein_coding	ENSBTAG00000027317	3112.6	1.83647	0.140836	13.0398	7.26203e-39	1.00519e-36
ENSBTAG00000011019	NA	protein_coding	ENSBTAG00000011019	4.96794	1.83618	0.57047	3.21872	0.00128763	0.00750362
ENSBTAG00000007593	AIDA	protein_coding	ENSBTAG00000007593	756.419	1.8335	0.14842	12.3534	4.66728e-35	5.52371e-33
ENSBTAG00000031383	SMIM24	protein_coding	ENSBTAG00000031383	8.7758	1.83114	0.555533	3.29618	0.000980091	0.00597203
ENSBTAG00000005475	TCAF2	protein_coding	ENSBTAG00000005475	385.685	1.82663	0.311352	5.86676	4.44389e-09	8.6253e-08
ENSBTAG00000009975	PBX4	protein_coding	ENSBTAG00000009975	10.435	1.82475	0.536239	3.40288	0.000666806	0.00431985
ENSBTAG00000001476	NA	protein_coding	ENSBTAG00000001476	583.873	1.82431	0.332936	5.47947	4.26591e-08	7.1296e-07
ENSBTAG00000021535	CROT	protein_coding	ENSBTAG00000021535	1536.03	1.8242	0.147529	12.3651	4.03899e-35	4.81931e-33
ENSBTAG00000004540	NUB1	protein_coding	ENSBTAG00000004540	2623.92	1.82413	0.139411	13.0846	4.03488e-39	5.7025e-37
ENSBTAG00000018767	RTP3	protein_coding	ENSBTAG00000018767	146.967	1.82208	0.245645	7.41755	1.19308e-13	4.09616e-12
ENSBTAG00000000957	CDKN2AIP	protein_coding	ENSBTAG00000000957	1391.25	1.81917	0.135357	13.4398	3.53358e-41	5.41456e-39
ENSBTAG00000011765	GABARAPL1	protein_coding	ENSBTAG00000011765	5127.35	1.81903	0.145274	12.5214	5.70277e-36	6.97607e-34
ENSBTAG00000001368	LGALS3BP	protein_coding	ENSBTAG00000001368	591.108	1.81863	0.237408	7.66036	1.85407e-14	6.99214e-13
ENSBTAG00000001578	ADPGK	protein_coding	ENSBTAG00000001578	2766.3	1.81757	0.274995	6.60947	3.85689e-11	1.01711e-09
ENSBTAG00000033186	OXCT1	protein_coding	ENSBTAG00000033186	1185.32	1.81646	0.175997	10.321	5.66568e-25	4.38698e-23
ENSBTAG00000017091	CMTR1	protein_coding	ENSBTAG00000017091	2934.6	1.8156	0.136498	13.3013	2.27329e-40	3.27646e-38
ENSBTAG00000020062	TMC4	protein_coding	ENSBTAG00000020062	741.716	1.81205	0.198183	9.14332	6.05665e-20	3.55511e-18
ENSBTAG00000001249	SULT1B1	protein_coding	ENSBTAG00000001249	13.5625	1.81163	0.560948	3.22958	0.0012397	0.0072885
ENSBTAG00000031497	FGFBP1	protein_coding	ENSBTAG00000031497	219.113	1.81147	0.389169	4.65471	3.24445e-06	3.76931e-05
ENSBTAG00000055263	NA	lncRNA	ENSBTAG00000055263	10.2278	1.80161	0.534354	3.37156	0.000747438	0.00476586
ENSBTAG00000002163	PTGER2	protein_coding	ENSBTAG00000002163	37.0524	1.80158	0.464807	3.87598	0.000106197	0.000880861
ENSBTAG00000018773	RND1	protein_coding	ENSBTAG00000018773	39.2975	1.79864	0.421101	4.27126	1.94369e-05	0.00019092
ENSBTAG00000011178	IL17RB	protein_coding	ENSBTAG00000011178	15.8811	1.79466	0.56116	3.19813	0.0013832	0.00796803
ENSBTAG00000015778	SASS6	protein_coding	ENSBTAG00000015778	1204.19	1.79437	0.135346	13.2577	4.07402e-40	5.81426e-38
ENSBTAG00000002069	BOLA	protein_coding	ENSBTAG00000002069	9181.4	1.79427	0.268608	6.67991	2.39096e-11	6.43349e-10
ENSBTAG00000018870	OTOA	protein_coding	ENSBTAG00000018870	13.8311	1.794	0.499149	3.59412	0.000325488	0.00233175
ENSBTAG00000011600	MAP3K8	protein_coding	ENSBTAG00000011600	12.572	1.79326	0.520194	3.44729	0.000566235	0.00374497
ENSBTAG00000025920	NA	protein_coding	ENSBTAG00000025920	667.882	1.79275	0.34653	5.17344	2.29828e-07	3.36581e-06
ENSBTAG00000018235	SLC45A2	protein_coding	ENSBTAG00000018235	39.4307	1.79079	0.412517	4.34112	1.41757e-05	0.000144305
ENSBTAG00000014228	TFEC	protein_coding	ENSBTAG00000014228	7.35581	1.78778	0.575542	3.10626	0.00189467	0.010326
ENSBTAG00000019859	B3GALT2	protein_coding	ENSBTAG00000019859	5.70054	1.78685	0.568073	3.14547	0.00165822	0.00923951
ENSBTAG00000009948	TRIM25	protein_coding	ENSBTAG00000009948	1533.62	1.784	0.180248	9.89746	4.26967e-23	3.09222e-21
ENSBTAG00000013185	TIMD4	protein_coding	ENSBTAG00000013185	5.98148	1.78255	0.576339	3.09288	0.00198226	0.0107191
ENSBTAG00000020494	RPE65	protein_coding	ENSBTAG00000020494	68.9971	1.78214	0.456248	3.90608	9.38042e-05	0.000790225
ENSBTAG00000006353	TXNL4B	protein_coding	ENSBTAG00000006353	515.753	1.78127	0.197955	8.99836	2.29118e-19	1.32352e-17
ENSBTAG00000053721	RHOV	protein_coding	ENSBTAG00000053721	126.24	1.77972	0.275384	6.46269	1.02857e-10	2.56824e-09
ENSBTAG00000015779	PML	protein_coding	ENSBTAG00000015779	468.19	1.77736	0.250314	7.10054	1.24274e-12	3.84088e-11
ENSBTAG00000015032	CD14	protein_coding	ENSBTAG00000015032	213.812	1.77607	0.406141	4.37305	1.22524e-05	0.000126855
ENSBTAG00000003636	LIPA	protein_coding	ENSBTAG00000003636	2193.99	1.77472	0.275518	6.4414	1.18373e-10	2.92061e-09
ENSBTAG00000052606	TRIM5	protein_coding	ENSBTAG00000052606	837.059	1.77147	0.563234	3.14517	0.00165988	0.00924366
ENSBTAG00000004064	BPNT1	protein_coding	ENSBTAG00000004064	4930.5	1.77011	0.132298	13.3797	7.949e-41	1.19292e-38
ENSBTAG00000014912	FMOD	protein_coding	ENSBTAG00000014912	23.4254	1.76899	0.519975	3.40208	0.00066876	0.00432865
ENSBTAG00000000495	HAVCR2	protein_coding	ENSBTAG00000000495	578.588	1.76625	0.196631	8.98253	2.64619e-19	1.50471e-17
ENSBTAG00000007449	HS3ST1	protein_coding	ENSBTAG00000007449	187.467	1.76518	0.37869	4.66129	3.14241e-06	3.66833e-05
ENSBTAG00000021501	NA	protein_coding	ENSBTAG00000021501	5255.1	1.76497	0.576073	3.0638	0.00218542	0.0116489
ENSBTAG00000001639	TRPM1	protein_coding	ENSBTAG00000001639	14.0618	1.75731	0.488452	3.59771	0.000321035	0.00230439
ENSBTAG00000051224	ARSD	protein_coding	ENSBTAG00000051224	42.0293	1.75432	0.34777	5.04447	4.54769e-07	6.2809e-06
ENSBTAG00000000436	TNFAIP3	protein_coding	ENSBTAG00000000436	139.445	1.75386	0.287823	6.09353	1.10448e-09	2.38546e-08
ENSBTAG00000015636	C7H19orf66	protein_coding	ENSBTAG00000015636	731.247	1.75342	0.201641	8.69576	3.44518e-18	1.81052e-16
ENSBTAG00000013147	NEFH	protein_coding	ENSBTAG00000013147	87.1419	1.74926	0.445566	3.92592	8.63976e-05	0.000735062
ENSBTAG00000045877	TSC22D3	protein_coding	ENSBTAG00000045877	109.183	1.745	0.3314	5.26553	1.39785e-07	2.13969e-06
ENSBTAG00000003038	TAP2	protein_coding	ENSBTAG00000003038	1404.69	1.74493	0.208006	8.38885	4.90916e-17	2.29783e-15
ENSBTAG00000011545	GDA	protein_coding	ENSBTAG00000011545	850.925	1.73929	0.306853	5.66814	1.44356e-08	2.60074e-07
ENSBTAG00000013488	PPP1R14D	protein_coding	ENSBTAG00000013488	93.0627	1.73681	0.290169	5.98552	2.157e-09	4.43494e-08
ENSBTAG00000026429	DECR2	protein_coding	ENSBTAG00000026429	326.938	1.73539	0.165615	10.4784	1.08533e-25	8.63343e-24
ENSBTAG00000048771	NA	protein_coding	ENSBTAG00000048771	4.64544	1.73423	0.57635	3.00899	0.00262115	0.0136126
ENSBTAG00000030172	PRPSAP1	protein_coding	ENSBTAG00000030172	184.829	1.73379	0.263931	6.56912	5.0612e-11	1.30863e-09
ENSBTAG00000038325	CES4A	protein_coding	ENSBTAG00000038325	28.6302	1.72772	0.547532	3.15547	0.00160242	0.00898204
ENSBTAG00000002242	FAM192A	protein_coding	ENSBTAG00000002242	651.741	1.72762	0.2057	8.39876	4.51209e-17	2.12565e-15
ENSBTAG00000011975	SERPINB1	protein_coding	ENSBTAG00000011975	4717.95	1.72527	0.144378	11.9497	6.51511e-33	7.02522e-31
ENSBTAG00000016830	DAXX	protein_coding	ENSBTAG00000016830	307.9	1.724	0.27074	6.36773	1.9184e-10	4.54824e-09
ENSBTAG00000009091	RNASEL	protein_coding	ENSBTAG00000009091	772.224	1.72298	0.363878	4.73504	2.19012e-06	2.63383e-05
ENSBTAG00000012208	NA	protein_coding	ENSBTAG00000012208	2009.33	1.72293	0.255495	6.74349	1.54623e-11	4.24687e-10
ENSBTAG00000002605	NA	protein_coding	ENSBTAG00000002605	1822.92	1.71944	0.19226	8.94328	3.77789e-19	2.11518e-17
ENSBTAG00000011986	PLSCR4	protein_coding	ENSBTAG00000011986	22.3664	1.71727	0.482622	3.55821	0.000373391	0.00262478
ENSBTAG00000019437	SLFN11	protein_coding	ENSBTAG00000019437	4229.98	1.71003	0.146625	11.6626	1.97869e-31	2.01425e-29
ENSBTAG00000004339	NA	protein_coding	ENSBTAG00000004339	77.1288	1.70943	0.287341	5.94912	2.69592e-09	5.45821e-08
ENSBTAG00000027058	MESP2	protein_coding	ENSBTAG00000027058	5.32237	1.7094	0.574776	2.97402	0.00293924	0.0150181
ENSBTAG00000019386	BOLA-NC1	protein_coding	ENSBTAG00000019386	1858.63	1.70938	0.160091	10.6776	1.29645e-26	1.0723e-24
ENSBTAG00000026916	PRR13	protein_coding	ENSBTAG00000026916	68.6059	1.70261	0.427124	3.98622	6.71354e-05	0.000584853
ENSBTAG00000048782	NA	protein_coding	ENSBTAG00000048782	21883.5	1.70244	0.131706	12.9261	3.20694e-38	4.32254e-36
ENSBTAG00000025219	NA	protein_coding	ENSBTAG00000025219	1147.08	1.70103	0.229352	7.41666	1.2011e-13	4.11399e-12
ENSBTAG00000013366	NRIP3	protein_coding	ENSBTAG00000013366	18.1846	1.701	0.486267	3.49807	0.000468631	0.00317443
ENSBTAG00000039275	ERAP2	protein_coding	ENSBTAG00000039275	3126.12	1.69993	0.142146	11.959	5.82267e-33	6.37298e-31
ENSBTAG00000012997	SMPDL3B	protein_coding	ENSBTAG00000012997	210.061	1.69551	0.223879	7.57334	3.63745e-14	1.30742e-12
ENSBTAG00000013477	GCHFR	protein_coding	ENSBTAG00000013477	532.049	1.6951	0.160286	10.5754	3.8732e-26	3.14984e-24
ENSBTAG00000031544	DDIT3	protein_coding	ENSBTAG00000031544	1071.61	1.69327	0.172028	9.84302	7.34731e-23	5.21731e-21
ENSBTAG00000034626	FBXO16	protein_coding	ENSBTAG00000034626	242.919	1.69257	0.178216	9.4973	2.15408e-21	1.38747e-19
ENSBTAG00000052626	NA	protein_coding	ENSBTAG00000052626	92.7496	1.69224	0.281755	6.00607	1.90077e-09	3.94715e-08
ENSBTAG00000014921	IL6	protein_coding	ENSBTAG00000014921	1963.48	1.69172	0.306641	5.51695	3.44933e-08	5.83182e-07
ENSBTAG00000052764	NA	lncRNA	ENSBTAG00000052764	4.92531	1.68949	0.575778	2.93428	0.00334324	0.0167242
ENSBTAG00000049322	NA	lncRNA	ENSBTAG00000049322	3.73881	1.68701	0.566829	2.97623	0.00291817	0.0149209
ENSBTAG00000019884	PKD1L3	protein_coding	ENSBTAG00000019884	3.62759	1.68656	0.566979	2.97464	0.0029333	0.014993
ENSBTAG00000001042	MXD1	protein_coding	ENSBTAG00000001042	256.066	1.68612	0.205148	8.21901	2.05194e-16	9.05155e-15
ENSBTAG00000018422	RIPK3	protein_coding	ENSBTAG00000018422	807.729	1.68171	0.197419	8.51852	1.61611e-17	7.94785e-16
ENSBTAG00000024091	MALL	protein_coding	ENSBTAG00000024091	3559.31	1.68054	0.118523	14.179	1.23624e-45	2.39946e-43
ENSBTAG00000005182	BoLA	protein_coding	ENSBTAG00000005182	4348.35	1.67753	0.228434	7.3436	2.0792e-13	6.9579e-12
ENSBTAG00000033731	PRCP	protein_coding	ENSBTAG00000033731	387.67	1.67518	0.237722	7.04681	1.83065e-12	5.57506e-11
ENSBTAG00000016841	ATP10B	protein_coding	ENSBTAG00000016841	183.027	1.67383	0.244465	6.84691	7.54619e-12	2.15815e-10
ENSBTAG00000015046	MST1R	protein_coding	ENSBTAG00000015046	325.7	1.67332	0.27892	5.99928	1.98191e-09	4.08649e-08
ENSBTAG00000012107	SLC25A28	protein_coding	ENSBTAG00000012107	569.235	1.66903	0.153381	10.8816	1.41134e-27	1.23764e-25
ENSBTAG00000001557	CCL28	protein_coding	ENSBTAG00000001557	228.369	1.66777	0.387486	4.30409	1.67677e-05	0.00016684
ENSBTAG00000016656	PARP14	protein_coding	ENSBTAG00000016656	9141.26	1.66706	0.19176	8.69349	3.51483e-18	1.84048e-16
ENSBTAG00000054953	NA	protein_coding	ENSBTAG00000054953	4.24916	1.66542	0.573535	2.90378	0.00368693	0.0181749
ENSBTAG00000019798	PIGR	protein_coding	ENSBTAG00000019798	2365.63	1.66359	0.55397	3.00304	0.00267299	0.0138522
ENSBTAG00000009223	SFN	protein_coding	ENSBTAG00000009223	19.5448	1.66209	0.448057	3.70956	0.000207619	0.00158568
ENSBTAG00000032152	TMPRSS6	protein_coding	ENSBTAG00000032152	6.71655	1.65898	0.572757	2.89649	0.00377365	0.0185209
ENSBTAG00000021791	PARP9	protein_coding	ENSBTAG00000021791	4330.26	1.65624	0.115858	14.2954	2.33644e-46	4.65912e-44
ENSBTAG00000024918	BIRC3	protein_coding	ENSBTAG00000024918	3102.33	1.65535	0.178538	9.27172	1.83172e-20	1.10183e-18
ENSBTAG00000046014	GPR146	protein_coding	ENSBTAG00000046014	9.73344	1.65204	0.523952	3.15304	0.00161579	0.00903611
ENSBTAG00000012658	TMA16	protein_coding	ENSBTAG00000012658	882.081	1.65121	0.199866	8.2616	1.43738e-16	6.45801e-15
ENSBTAG00000032369	NMI	protein_coding	ENSBTAG00000032369	3296.54	1.64957	0.156555	10.5367	5.85346e-26	4.70767e-24
ENSBTAG00000018285	VAMP5	protein_coding	ENSBTAG00000018285	1065.99	1.64817	0.171606	9.60435	7.66409e-22	5.11771e-20
ENSBTAG00000017452	RCAN3	protein_coding	ENSBTAG00000017452	120.374	1.6462	0.34613	4.75601	1.97459e-06	2.40257e-05
ENSBTAG00000001904	ZNF276	protein_coding	ENSBTAG00000001904	501.554	1.64518	0.192537	8.54473	1.28833e-17	6.48935e-16
ENSBTAG00000011800	ABCG4	protein_coding	ENSBTAG00000011800	6.27457	1.64368	0.569443	2.88647	0.00389595	0.0190058
ENSBTAG00000015129	KLK10	protein_coding	ENSBTAG00000015129	137.717	1.64112	0.314343	5.22079	1.7816e-07	2.67368e-06
ENSBTAG00000015178	ECI2	protein_coding	ENSBTAG00000015178	207.389	1.63733	0.374898	4.3674	1.25732e-05	0.000129623
ENSBTAG00000018010	ABCA4	protein_coding	ENSBTAG00000018010	8.31535	1.63542	0.546945	2.9901	0.00278889	0.0143709
ENSBTAG00000016768	SCN3B	protein_coding	ENSBTAG00000016768	25.4771	1.63323	0.513695	3.17938	0.00147592	0.00841887
ENSBTAG00000009760	NA	protein_coding	ENSBTAG00000009760	61.5985	1.63266	0.392874	4.1557	3.243e-05	0.000302036
ENSBTAG00000000128	FGF18	protein_coding	ENSBTAG00000000128	13.6273	1.63184	0.536535	3.04145	0.00235441	0.0124043
ENSBTAG00000048545	NA	lncRNA	ENSBTAG00000048545	39.6884	1.62881	0.410551	3.96738	7.26669e-05	0.000628902
ENSBTAG00000024983	FBXO47	protein_coding	ENSBTAG00000024983	29.7062	1.62874	0.416628	3.90934	9.25498e-05	0.000781013
ENSBTAG00000016378	LRP10	protein_coding	ENSBTAG00000016378	516.67	1.62724	0.211535	7.69256	1.44225e-14	5.48169e-13
ENSBTAG00000006846	LGALS9	protein_coding	ENSBTAG00000006846	844.422	1.62554	0.183974	8.83572	9.94599e-19	5.46354e-17
ENSBTAG00000012290	SCNN1B	protein_coding	ENSBTAG00000012290	18.5154	1.62397	0.545612	2.97641	0.00291641	0.0149171
ENSBTAG00000015939	NECTIN1	protein_coding	ENSBTAG00000015939	19.0096	1.62321	0.458657	3.53904	0.000401584	0.00278773
ENSBTAG00000021434	EDN2	protein_coding	ENSBTAG00000021434	28.5833	1.62024	0.48542	3.33781	0.00084442	0.00528016
ENSBTAG00000021443	PGLYRP3	protein_coding	ENSBTAG00000021443	5.72208	1.61879	0.575354	2.81355	0.00489974	0.0230231
ENSBTAG00000009515	CA6	protein_coding	ENSBTAG00000009515	23.9603	1.6157	0.429701	3.76005	0.000169879	0.00133817
ENSBTAG00000015059	MMP13	protein_coding	ENSBTAG00000015059	174.071	1.61508	0.571411	2.82647	0.00470641	0.0223018
ENSBTAG00000005454	FUT10	protein_coding	ENSBTAG00000005454	96.5165	1.61349	0.304446	5.29977	1.15947e-07	1.80133e-06
ENSBTAG00000049297	NA	protein_coding	ENSBTAG00000049297	23.1024	1.61341	0.511376	3.15504	0.00160476	0.00898824
ENSBTAG00000019679	SYNE4	protein_coding	ENSBTAG00000019679	25.9194	1.60895	0.508373	3.16491	0.00155133	0.00876657
ENSBTAG00000002144	ADRB2	protein_coding	ENSBTAG00000002144	37.0874	1.60525	0.352226	4.55744	5.1782e-06	5.79393e-05
ENSBTAG00000005280	ADA	protein_coding	ENSBTAG00000005280	5819.86	1.60342	0.180363	8.88997	6.11265e-19	3.39625e-17
ENSBTAG00000052446	NA	lncRNA	ENSBTAG00000052446	4.57387	1.60113	0.561258	2.85275	0.00433424	0.0207955
ENSBTAG00000051561	NA	lncRNA	ENSBTAG00000051561	5.41009	1.59267	0.574986	2.76993	0.00560687	0.0256664
ENSBTAG00000006505	S100A9	protein_coding	ENSBTAG00000006505	37.0519	1.59263	0.553283	2.8785	0.00399569	0.0194014
ENSBTAG00000027676	IL18BP	protein_coding	ENSBTAG00000027676	25.5056	1.59238	0.498261	3.19587	0.00139408	0.00801803
ENSBTAG00000017826	SCLY	protein_coding	ENSBTAG00000017826	500.809	1.59216	0.161418	9.86358	5.98742e-23	4.27249e-21
ENSBTAG00000006720	GJA5	protein_coding	ENSBTAG00000006720	8.74691	1.5916	0.574967	2.76815	0.00563748	0.0257903
ENSBTAG00000004097	A2ML1	protein_coding	ENSBTAG00000004097	641.766	1.59131	0.236889	6.71757	1.84785e-11	5.02787e-10
ENSBTAG00000004971	GRAMD1C	protein_coding	ENSBTAG00000004971	6071.52	1.59119	0.191222	8.32116	8.71063e-17	3.97494e-15
ENSBTAG00000019506	ODF3L1	protein_coding	ENSBTAG00000019506	3.36363	1.59042	0.563097	2.82443	0.00473655	0.0224009
ENSBTAG00000016092	SPATS2L	protein_coding	ENSBTAG00000016092	3216.49	1.58794	0.221223	7.17802	7.07273e-13	2.23336e-11
ENSBTAG00000021807	TAC3	protein_coding	ENSBTAG00000021807	3.43623	1.58623	0.562591	2.8195	0.00480981	0.0226884
ENSBTAG00000001295	DEPDC5	protein_coding	ENSBTAG00000001295	300.07	1.58497	0.183356	8.64418	5.4191e-18	2.80732e-16
ENSBTAG00000015781	TRMT13	protein_coding	ENSBTAG00000015781	838.906	1.58402	0.157331	10.0681	7.64594e-24	5.73721e-22
ENSBTAG00000021273	SEMA4B	protein_coding	ENSBTAG00000021273	463.526	1.58399	0.181542	8.7252	2.65719e-18	1.40147e-16
ENSBTAG00000004757	LTBP4	protein_coding	ENSBTAG00000004757	40.2357	1.58371	0.376948	4.2014	2.65269e-05	0.000251893
ENSBTAG00000021687	JADE2	protein_coding	ENSBTAG00000021687	395.929	1.58204	0.192307	8.22665	1.92521e-16	8.51832e-15
ENSBTAG00000001034	IL18R1	protein_coding	ENSBTAG00000001034	15.6343	1.58059	0.519239	3.04404	0.0023342	0.0123068
ENSBTAG00000011316	ZC3H12A	protein_coding	ENSBTAG00000011316	98.2046	1.57717	0.260039	6.06512	1.31853e-09	2.81435e-08
ENSBTAG00000054746	NBDY	protein_coding	ENSBTAG00000054746	405.042	1.57578	0.177137	8.89584	5.79815e-19	3.23386e-17
ENSBTAG00000001395	C1H21orf91	protein_coding	ENSBTAG00000001395	83.7293	1.57502	0.296647	5.30941	1.09981e-07	1.71412e-06
ENSBTAG00000014051	ANGPT1	protein_coding	ENSBTAG00000014051	7.0811	1.57418	0.576103	2.73247	0.00628616	0.0281233
ENSBTAG00000006851	NA	protein_coding	ENSBTAG00000006851	3.31675	1.57303	0.562279	2.7976	0.00514834	0.0239299
ENSBTAG00000045902	EPHB2	protein_coding	ENSBTAG00000045902	94.4231	1.571	0.371849	4.22483	2.39117e-05	0.000230366
ENSBTAG00000009841	CNDP2	protein_coding	ENSBTAG00000009841	587.937	1.57024	0.214319	7.32663	2.36007e-13	7.86167e-12
ENSBTAG00000008228	BEND6	protein_coding	ENSBTAG00000008228	19.1426	1.56873	0.451966	3.47089	0.000518731	0.00346702
ENSBTAG00000038625	NA	protein_coding	ENSBTAG00000038625	559.007	1.56867	0.239128	6.55998	5.38164e-11	1.38902e-09
ENSBTAG00000015685	KIF12	protein_coding	ENSBTAG00000015685	200.416	1.56808	0.256722	6.10811	1.00817e-09	2.18717e-08
ENSBTAG00000027173	CHP1	protein_coding	ENSBTAG00000027173	339.296	1.56796	0.227545	6.89079	5.5483e-12	1.61857e-10
ENSBTAG00000020116	JSP.1	protein_coding	ENSBTAG00000020116	4941.32	1.56775	0.296146	5.29386	1.19762e-07	1.85841e-06
ENSBTAG00000054965	NA	lncRNA	ENSBTAG00000054965	6.35579	1.56651	0.576341	2.71803	0.00656713	0.0291545
ENSBTAG00000033127	C16H1orf100	protein_coding	ENSBTAG00000033127	8.84667	1.56618	0.564604	2.77393	0.00553828	0.0254404
ENSBTAG00000003039	PSMB8	protein_coding	ENSBTAG00000003039	712.562	1.56541	0.162292	9.64566	5.12818e-22	3.45606e-20
ENSBTAG00000014218	DKK1	protein_coding	ENSBTAG00000014218	12.6674	1.5646	0.535499	2.92176	0.00348065	0.0173283
ENSBTAG00000020634	FBXO7	protein_coding	ENSBTAG00000020634	197.893	1.56397	0.245519	6.37005	1.88962e-10	4.49465e-09
ENSBTAG00000004171	GPHN	protein_coding	ENSBTAG00000004171	230.422	1.56143	0.252885	6.17447	6.63851e-10	1.47312e-08
ENSBTAG00000004237	BTC	protein_coding	ENSBTAG00000004237	381.291	1.56035	0.244545	6.38064	1.76351e-10	4.21535e-09
ENSBTAG00000005766	IL4I1	protein_coding	ENSBTAG00000005766	28.2546	1.557	0.501857	3.10248	0.00191908	0.0104278
ENSBTAG00000015311	PTPRR	protein_coding	ENSBTAG00000015311	92.7497	1.55595	0.367348	4.23562	2.27921e-05	0.000220601
ENSBTAG00000052794	SSLP1	protein_coding	ENSBTAG00000052794	68.2831	1.55285	0.379773	4.08888	4.33458e-05	0.000393137
ENSBTAG00000009177	PLEKHA4	protein_coding	ENSBTAG00000009177	138.879	1.55272	0.57327	2.70853	0.00675812	0.0298206
ENSBTAG00000016387	GDAP2	protein_coding	ENSBTAG00000016387	810.75	1.55174	0.182522	8.50163	1.86945e-17	9.07119e-16
ENSBTAG00000001729	DUSP10	protein_coding	ENSBTAG00000001729	616.589	1.54528	0.504636	3.06216	0.00219742	0.0117079
ENSBTAG00000021396	HEG1	protein_coding	ENSBTAG00000021396	111.288	1.54238	0.341931	4.51078	6.45887e-06	7.12024e-05
ENSBTAG00000000806	ATAD1	protein_coding	ENSBTAG00000000806	7031.3	1.54061	0.132744	11.6059	3.84737e-31	3.86249e-29
ENSBTAG00000026326	SPN	protein_coding	ENSBTAG00000026326	22.5925	1.53995	0.492364	3.12766	0.00176201	0.00970108
ENSBTAG00000014546	CLEC7A	protein_coding	ENSBTAG00000014546	5.90239	1.53576	0.570939	2.68988	0.00714777	0.0310876
ENSBTAG00000023551	MOB3C	protein_coding	ENSBTAG00000023551	449.255	1.53444	0.169786	9.03747	1.60341e-19	9.33631e-18
ENSBTAG00000024291	FAM71F2	protein_coding	ENSBTAG00000024291	62.9441	1.53198	0.33239	4.60898	4.04658e-06	4.61285e-05
ENSBTAG00000009357	IL34	protein_coding	ENSBTAG00000009357	19.8717	1.53044	0.484539	3.15856	0.00158552	0.00891113
ENSBTAG00000014771	RBMX2	protein_coding	ENSBTAG00000014771	323.704	1.52835	0.208095	7.34447	2.06569e-13	6.92863e-12
ENSBTAG00000018823	GRN	protein_coding	ENSBTAG00000018823	3202.81	1.52799	0.20127	7.59175	3.15609e-14	1.14858e-12
ENSBTAG00000009148	GPA33	protein_coding	ENSBTAG00000009148	256.917	1.52767	0.371689	4.11007	3.95544e-05	0.000361452
ENSBTAG00000011874	TMEM252	protein_coding	ENSBTAG00000011874	7.49343	1.5272	0.567566	2.69079	0.00712822	0.0310489
ENSBTAG00000007661	MYO1F	protein_coding	ENSBTAG00000007661	7.68662	1.52622	0.57587	2.65028	0.00804251	0.0342059
ENSBTAG00000010922	TRAPPC2	protein_coding	ENSBTAG00000010922	1674.95	1.52614	0.126697	12.0456	2.0462e-33	2.27378e-31
ENSBTAG00000051043	NA	protein_coding	ENSBTAG00000051043	3.17795	1.52377	0.559894	2.72153	0.00649809	0.0289206
ENSBTAG00000022005	TLDC2	protein_coding	ENSBTAG00000022005	8.62046	1.52192	0.537649	2.8307	0.00464464	0.0220522
ENSBTAG00000040058	ORC5	protein_coding	ENSBTAG00000040058	699.371	1.52183	0.144607	10.5239	6.70463e-26	5.3626e-24
ENSBTAG00000013265	DHX38	protein_coding	ENSBTAG00000013265	1927.28	1.52138	0.254201	5.98494	2.16475e-09	4.44461e-08
ENSBTAG00000002921	RMDN3	protein_coding	ENSBTAG00000002921	596.093	1.52045	0.191119	7.95552	1.78386e-15	7.29428e-14
ENSBTAG00000016414	VDR	protein_coding	ENSBTAG00000016414	28.21	1.51784	0.418463	3.62717	0.000286541	0.00209292
ENSBTAG00000038737	P2RY6	protein_coding	ENSBTAG00000038737	7.56768	1.51682	0.550745	2.75413	0.00588484	0.0267454
ENSBTAG00000015582	HMOX1	protein_coding	ENSBTAG00000015582	1364.8	1.51256	0.517524	2.92268	0.00347034	0.0172829
ENSBTAG00000006255	MDM4	protein_coding	ENSBTAG00000006255	449.427	1.51158	0.19907	7.59322	3.12057e-14	1.1385e-12
ENSBTAG00000044173	EHBP1	protein_coding	ENSBTAG00000044173	541.001	1.50944	0.253149	5.96266	2.48158e-09	5.03826e-08
ENSBTAG00000016828	TAPBP	protein_coding	ENSBTAG00000016828	361.488	1.50889	0.22847	6.60433	3.99311e-11	1.04735e-09
ENSBTAG00000048237	FGF9	protein_coding	ENSBTAG00000048237	41.5521	1.50776	0.434549	3.46971	0.000521018	0.00348059
ENSBTAG00000014171	NAPEPLD	protein_coding	ENSBTAG00000014171	216.645	1.5074	0.285066	5.2879	1.23725e-07	1.90791e-06
ENSBTAG00000036016	FAM111B	protein_coding	ENSBTAG00000036016	1923.84	1.50727	0.146714	10.2735	9.27795e-25	7.10837e-23
ENSBTAG00000037803	ZNF197	protein_coding	ENSBTAG00000037803	469.116	1.5072	0.174227	8.6508	5.11405e-18	2.65876e-16
ENSBTAG00000020963	RASSF1	protein_coding	ENSBTAG00000020963	653.102	1.50105	0.170375	8.81022	1.24904e-18	6.78442e-17
ENSBTAG00000006697	RICTOR	protein_coding	ENSBTAG00000006697	3070.82	1.4964	0.14296	10.4673	1.22074e-25	9.65781e-24
ENSBTAG00000019975	IL7R	protein_coding	ENSBTAG00000019975	923.419	1.49473	0.307825	4.85579	1.19906e-06	1.52978e-05
ENSBTAG00000008541	MGST1	protein_coding	ENSBTAG00000008541	3438.13	1.49257	0.277552	5.37763	7.54737e-08	1.20601e-06
ENSBTAG00000005198	FGF1	protein_coding	ENSBTAG00000005198	97.0278	1.49122	0.445831	3.34482	0.000823361	0.00517292
ENSBTAG00000048794	NA	lncRNA	ENSBTAG00000048794	4.61565	1.48791	0.565297	2.63209	0.0084861	0.0356823
ENSBTAG00000037937	NA	protein_coding	ENSBTAG00000037937	264.528	1.48787	0.576276	2.58187	0.00982677	0.0402047
ENSBTAG00000018403	ARHGAP9	protein_coding	ENSBTAG00000018403	10.6529	1.48784	0.524601	2.83613	0.00456635	0.0217159
ENSBTAG00000002309	CSPG5	protein_coding	ENSBTAG00000002309	473.31	1.48759	0.312536	4.75973	1.93853e-06	2.36738e-05
ENSBTAG00000034402	ACE2	protein_coding	ENSBTAG00000034402	3.82797	1.48555	0.575502	2.58132	0.00984241	0.0402348
ENSBTAG00000011176	TPRKB	protein_coding	ENSBTAG00000011176	819.04	1.48524	0.232122	6.39851	1.56901e-10	3.78148e-09
ENSBTAG00000035081	SERINC2	protein_coding	ENSBTAG00000035081	295.132	1.48491	0.2093	7.09463	1.29694e-12	3.99991e-11
ENSBTAG00000005471	RHCG	protein_coding	ENSBTAG00000005471	3.52903	1.48487	0.569318	2.60816	0.00910295	0.0377526
ENSBTAG00000011487	PLEKHS1	protein_coding	ENSBTAG00000011487	2388.96	1.48231	0.46724	3.17248	0.00151142	0.00858104
ENSBTAG00000011278	XYLB	protein_coding	ENSBTAG00000011278	92.339	1.4797	0.274288	5.39467	6.86484e-08	1.10789e-06
ENSBTAG00000052884	NA	protein_coding	ENSBTAG00000052884	28.7532	1.47831	0.460994	3.20678	0.00134231	0.00778795
ENSBTAG00000017509	MYPN	protein_coding	ENSBTAG00000017509	12.2412	1.47755	0.575004	2.56963	0.0101807	0.0414083
ENSBTAG00000017115	TMEM41A	protein_coding	ENSBTAG00000017115	1270.3	1.47272	0.133381	11.0414	2.41147e-28	2.1669e-26
ENSBTAG00000000854	SEC16B	protein_coding	ENSBTAG00000000854	40.1436	1.47205	0.396967	3.70825	0.0002087	0.0015931
ENSBTAG00000010018	ATP7A	protein_coding	ENSBTAG00000010018	1885.73	1.47126	0.187437	7.84936	4.18157e-15	1.67526e-13
ENSBTAG00000000312	GRINA	protein_coding	ENSBTAG00000000312	112.788	1.47093	0.327972	4.48493	7.2937e-06	7.91165e-05
ENSBTAG00000014661	CHSY3	protein_coding	ENSBTAG00000014661	15.384	1.47059	0.576412	2.55128	0.0107329	0.0431836
ENSBTAG00000000951	JAKMIP3	protein_coding	ENSBTAG00000000951	10.3886	1.47041	0.521281	2.82077	0.00479093	0.0226213
ENSBTAG00000021837	RGS19	protein_coding	ENSBTAG00000021837	94.7845	1.47016	0.276113	5.32448	1.01244e-07	1.58645e-06
ENSBTAG00000007970	C1H3orf38	protein_coding	ENSBTAG00000007970	1184.83	1.46984	0.157168	9.35205	8.59626e-21	5.34768e-19
ENSBTAG00000001864	NR4A3	protein_coding	ENSBTAG00000001864	3.89477	1.46864	0.573376	2.56139	0.0104256	0.0421686
ENSBTAG00000012387	PAM	protein_coding	ENSBTAG00000012387	366.815	1.46847	0.178391	8.23173	1.84525e-16	8.21447e-15
ENSBTAG00000013125	PLAUR	protein_coding	ENSBTAG00000013125	4732.35	1.46623	0.274788	5.33584	9.51031e-08	1.49344e-06
ENSBTAG00000010763	DUSP16	protein_coding	ENSBTAG00000010763	120.557	1.46154	0.245698	5.94851	2.70598e-09	5.45851e-08
ENSBTAG00000019614	FAM76A	protein_coding	ENSBTAG00000019614	473.448	1.46114	0.172596	8.46562	2.54797e-17	1.22817e-15
ENSBTAG00000027074	SV2B	protein_coding	ENSBTAG00000027074	4.81311	1.46061	0.563681	2.59121	0.00956394	0.039315
ENSBTAG00000005534	ENO3	protein_coding	ENSBTAG00000005534	282.862	1.46043	0.278351	5.24671	1.5484e-07	2.34792e-06
ENSBTAG00000010334	SYTL3	protein_coding	ENSBTAG00000010334	4.30702	1.46019	0.571993	2.55281	0.0106858	0.0430182
ENSBTAG00000007516	NA	protein_coding	ENSBTAG00000007516	396.295	1.45549	0.18099	8.04183	8.85044e-16	3.67054e-14
ENSBTAG00000026437	NA	protein_coding	ENSBTAG00000026437	30.2785	1.45468	0.53778	2.70498	0.00683093	0.0300507
ENSBTAG00000033315	DNAJC1	protein_coding	ENSBTAG00000033315	1266.08	1.45329	0.160876	9.03364	1.66054e-19	9.6305e-18
ENSBTAG00000006732	NRCAM	protein_coding	ENSBTAG00000006732	3.7915	1.45324	0.573056	2.53595	0.0112143	0.0446762
ENSBTAG00000046633	NA	protein_coding	ENSBTAG00000046633	4.2156	1.45258	0.576209	2.52093	0.0117046	0.046237
ENSBTAG00000015587	TTC32	protein_coding	ENSBTAG00000015587	328.325	1.45181	0.173601	8.36294	6.11722e-17	2.82693e-15
ENSBTAG00000048171	TAP	protein_coding	ENSBTAG00000048171	366.782	1.45177	0.566628	2.56213	0.0104032	0.0421134
ENSBTAG00000014334	ZFYVE26	protein_coding	ENSBTAG00000014334	381.032	1.44908	0.24047	6.02602	1.68051e-09	3.53003e-08
ENSBTAG00000011841	TCTN3	protein_coding	ENSBTAG00000011841	215.12	1.44868	0.222107	6.52245	6.91674e-11	1.75719e-09
ENSBTAG00000010987	NFKBIZ	protein_coding	ENSBTAG00000010987	457.813	1.44713	0.24629	5.87572	4.21e-09	8.21515e-08
ENSBTAG00000012397	DCK	protein_coding	ENSBTAG00000012397	798.196	1.44578	0.184579	7.83286	4.76904e-15	1.87629e-13
ENSBTAG00000043971	NOTCH3	protein_coding	ENSBTAG00000043971	44.4694	1.44486	0.37084	3.89619	9.77188e-05	0.000817524
ENSBTAG00000012834	ARSI	protein_coding	ENSBTAG00000012834	45.7495	1.44386	0.388337	3.71806	0.000200755	0.00154053
ENSBTAG00000021801	INPP5F	protein_coding	ENSBTAG00000021801	2685.98	1.44129	0.15023	9.5939	8.48168e-22	5.6378e-20
ENSBTAG00000011187	FAM13A	protein_coding	ENSBTAG00000011187	1319.33	1.44123	0.296532	4.86028	1.17218e-06	1.50074e-05
ENSBTAG00000040161	NA	protein_coding	ENSBTAG00000040161	10.9516	1.44039	0.521064	2.76431	0.00570428	0.026055
ENSBTAG00000005413	NLRC5	protein_coding	ENSBTAG00000005413	394.733	1.44016	0.198497	7.2553	4.00767e-13	1.29932e-11
ENSBTAG00000019929	ITGAV	protein_coding	ENSBTAG00000019929	7294.31	1.44015	0.247321	5.823	5.77993e-09	1.09625e-07
ENSBTAG00000000585	LY6G6C	protein_coding	ENSBTAG00000000585	1297.46	1.4398	0.336787	4.2751	1.91052e-05	0.000187915
ENSBTAG00000006907	NEB	protein_coding	ENSBTAG00000006907	519.794	1.4372	0.266664	5.38955	7.06359e-08	1.1387e-06
ENSBTAG00000019794	SYPL1	protein_coding	ENSBTAG00000019794	825.54	1.43579	0.169638	8.46384	2.58712e-17	1.24293e-15
ENSBTAG00000001346	STRA8	protein_coding	ENSBTAG00000001346	5.84733	1.43334	0.575872	2.489	0.0128104	0.0498205
ENSBTAG00000040422	UTP23	protein_coding	ENSBTAG00000040422	678.982	1.43283	0.155869	9.19254	3.83672e-20	2.26118e-18
ENSBTAG00000053443	RUM1	protein_coding	ENSBTAG00000053443	58.3457	1.42967	0.334446	4.27475	1.9135e-05	0.000188081
ENSBTAG00000012467	MASP1	protein_coding	ENSBTAG00000012467	3.58299	1.42898	0.552685	2.58553	0.00972305	0.0398588
ENSBTAG00000001390	B4GALT4	protein_coding	ENSBTAG00000001390	3124.7	1.42874	0.137697	10.376	3.18915e-25	2.48259e-23
ENSBTAG00000047676	PRODH	protein_coding	ENSBTAG00000047676	1262.11	1.42837	0.283545	5.03755	4.71536e-07	6.48785e-06
ENSBTAG00000024406	AGR2	protein_coding	ENSBTAG00000024406	5648.95	1.42603	0.241185	5.91259	3.36766e-09	6.68799e-08
ENSBTAG00000010208	ZER1	protein_coding	ENSBTAG00000010208	38.6498	1.42572	0.354016	4.02728	5.6425e-05	0.000499927
ENSBTAG00000018240	CYP2S1	protein_coding	ENSBTAG00000018240	90.6792	1.42385	0.280469	5.07666	3.84128e-07	5.38187e-06
ENSBTAG00000010531	CYP1B1	protein_coding	ENSBTAG00000010531	12.525	1.42212	0.564705	2.51834	0.0117908	0.0464895
ENSBTAG00000012050	ORAI2	protein_coding	ENSBTAG00000012050	896.834	1.42091	0.166995	8.50867	1.75944e-17	8.59471e-16
ENSBTAG00000053277	NA	lncRNA	ENSBTAG00000053277	32.4933	1.42085	0.413294	3.43787	0.000586299	0.00386363
ENSBTAG00000026502	CYP2D14	protein_coding	ENSBTAG00000026502	34.4391	1.41978	0.382311	3.71367	0.000204274	0.00156342
ENSBTAG00000047161	ARSH	protein_coding	ENSBTAG00000047161	41.2334	1.41927	0.487246	2.91285	0.00358152	0.0177093
ENSBTAG00000049929	NA	protein_coding	ENSBTAG00000049929	3.68984	1.41753	0.565391	2.50716	0.0121704	0.0476835
ENSBTAG00000005940	PRKAB1	protein_coding	ENSBTAG00000005940	2145.16	1.41569	0.129021	10.9725	5.18158e-28	4.6275e-26
ENSBTAG00000014885	MYOM3	protein_coding	ENSBTAG00000014885	15.5413	1.41552	0.481956	2.93703	0.00331367	0.0166049
ENSBTAG00000055051	RNF125	protein_coding	ENSBTAG00000055051	290.729	1.41434	0.357445	3.95679	7.59625e-05	0.000655475
ENSBTAG00000033222	CALR3	protein_coding	ENSBTAG00000033222	19.9199	1.41079	0.469112	3.00737	0.00263518	0.0136708
ENSBTAG00000010123	APOE	protein_coding	ENSBTAG00000010123	19.7311	1.40952	0.479134	2.94181	0.00326298	0.0164414
ENSBTAG00000031701	TAGAP	protein_coding	ENSBTAG00000031701	3.05279	1.40839	0.55275	2.54796	0.0108355	0.0434535
ENSBTAG00000018291	C11H2orf68	protein_coding	ENSBTAG00000018291	72.0346	1.40789	0.291934	4.82263	1.41675e-06	1.77944e-05
ENSBTAG00000013076	SNX19	protein_coding	ENSBTAG00000013076	222.2	1.40658	0.205746	6.83649	8.11554e-12	2.30288e-10
ENSBTAG00000001983	SMAGP	protein_coding	ENSBTAG00000001983	193.162	1.39935	0.230927	6.05971	1.36367e-09	2.90218e-08
ENSBTAG00000018669	PLB1	protein_coding	ENSBTAG00000018669	11.7739	1.39848	0.504276	2.77324	0.00555017	0.0254709
ENSBTAG00000010928	CSRNP2	protein_coding	ENSBTAG00000010928	163.796	1.39767	0.21099	6.62431	3.48869e-11	9.25043e-10
ENSBTAG00000050135	TRIM4	protein_coding	ENSBTAG00000050135	306.993	1.39598	0.169599	8.23105	1.85575e-16	8.23603e-15
ENSBTAG00000000026	VPS33B	protein_coding	ENSBTAG00000000026	945.132	1.39537	0.148264	9.41137	4.89723e-21	3.11306e-19
ENSBTAG00000010265	MGST3	protein_coding	ENSBTAG00000010265	1996.89	1.3935	0.145016	9.60931	7.30343e-22	4.89936e-20
ENSBTAG00000006792	EHD4	protein_coding	ENSBTAG00000006792	2346.94	1.39229	0.140203	9.93046	3.06833e-23	2.25584e-21
ENSBTAG00000048959	NA	lncRNA	ENSBTAG00000048959	638.958	1.39226	0.310724	4.48072	7.43932e-06	8.03965e-05
ENSBTAG00000020564	NA	protein_coding	ENSBTAG00000020564	3.36931	1.39188	0.550755	2.52723	0.0114966	0.045626
ENSBTAG00000019322	HABP2	protein_coding	ENSBTAG00000019322	20.1834	1.3918	0.420397	3.31068	0.000930686	0.00570923
ENSBTAG00000009924	MR1	protein_coding	ENSBTAG00000009924	447.336	1.39145	0.18442	7.54502	4.52218e-14	1.60952e-12
ENSBTAG00000046875	AP5B1	protein_coding	ENSBTAG00000046875	87.6318	1.39145	0.258822	5.37608	7.61236e-08	1.21506e-06
ENSBTAG00000020536	HERC6	protein_coding	ENSBTAG00000020536	9762.97	1.39094	0.143183	9.71447	2.61614e-22	1.81349e-20
ENSBTAG00000055295	NA	protein_coding	ENSBTAG00000055295	312.585	1.38986	0.30918	4.49531	6.94679e-06	7.59192e-05
ENSBTAG00000020698	MTHFR	protein_coding	ENSBTAG00000020698	109.481	1.38969	0.27709	5.01532	5.29455e-07	7.18963e-06
ENSBTAG00000020060	TXNIP	protein_coding	ENSBTAG00000020060	6948.29	1.38938	0.144017	9.64737	5.04306e-22	3.41451e-20
ENSBTAG00000004035	SDK1	protein_coding	ENSBTAG00000004035	24.0767	1.38762	0.52638	2.63616	0.00838491	0.0354
ENSBTAG00000020471	SAMD15	protein_coding	ENSBTAG00000020471	113.227	1.3875	0.278055	4.99	6.03777e-07	8.09318e-06
ENSBTAG00000038428	RELB	protein_coding	ENSBTAG00000038428	99.9797	1.38545	0.276973	5.0021	5.67089e-07	7.63655e-06
ENSBTAG00000013108	HK2	protein_coding	ENSBTAG00000013108	1700.29	1.38481	0.124828	11.0938	1.34503e-28	1.23921e-26
ENSBTAG00000012284	CLCN2	protein_coding	ENSBTAG00000012284	50.2756	1.38473	0.41501	3.33661	0.000848059	0.00529382
ENSBTAG00000013705	NFKBIE	protein_coding	ENSBTAG00000013705	455.382	1.38295	0.16189	8.54258	1.3126e-17	6.5888e-16
ENSBTAG00000016775	SLC27A1	protein_coding	ENSBTAG00000016775	32.5002	1.38191	0.436878	3.16314	0.00156075	0.00880958
ENSBTAG00000039524	NA	protein_coding	ENSBTAG00000039524	1988.88	1.38175	0.181025	7.63293	2.29475e-14	8.56531e-13
ENSBTAG00000015824	RNF141	protein_coding	ENSBTAG00000015824	177.375	1.38022	0.214151	6.44508	1.15538e-10	2.85549e-09
ENSBTAG00000033107	OSMR	protein_coding	ENSBTAG00000033107	26.8346	1.38007	0.470569	2.93278	0.00335945	0.0167845
ENSBTAG00000008573	ZFP36	protein_coding	ENSBTAG00000008573	18.0022	1.37821	0.504684	2.73083	0.00631748	0.028227
ENSBTAG00000030543	SLC6A16	protein_coding	ENSBTAG00000030543	11.405	1.37565	0.512503	2.68418	0.00727078	0.0315378
ENSBTAG00000017118	FAM8A1	protein_coding	ENSBTAG00000017118	1657.27	1.37554	0.189434	7.26129	3.83422e-13	1.24865e-11
ENSBTAG00000002089	FAM217A	protein_coding	ENSBTAG00000002089	11.2094	1.37495	0.516148	2.66386	0.00772496	0.0331327
ENSBTAG00000016315	COTL1	protein_coding	ENSBTAG00000016315	9.71881	1.36976	0.542169	2.52645	0.0115223	0.0456659
ENSBTAG00000051745	LZIC	protein_coding	ENSBTAG00000051745	777.757	1.36877	0.167048	8.19386	2.52989e-16	1.10262e-14
ENSBTAG00000040034	NA	protein_coding	ENSBTAG00000040034	146.555	1.36816	0.254757	5.37044	7.85456e-08	1.25097e-06
ENSBTAG00000004257	TAF4B	protein_coding	ENSBTAG00000004257	277.304	1.366	0.184869	7.38902	1.47917e-13	5.03091e-12
ENSBTAG00000008592	FCGR1A	protein_coding	ENSBTAG00000008592	44.5974	1.36176	0.430866	3.16051	0.00157494	0.00886901
ENSBTAG00000049986	NA	protein_coding	ENSBTAG00000049986	39.093	1.35742	0.33596	4.04042	5.3355e-05	0.000475039
ENSBTAG00000003199	SLC35C1	protein_coding	ENSBTAG00000003199	356.857	1.35727	0.240981	5.63225	1.77872e-08	3.16538e-07
ENSBTAG00000017602	TMEM45B	protein_coding	ENSBTAG00000017602	152.733	1.35659	0.321698	4.21696	2.47616e-05	0.00023761
ENSBTAG00000049223	SPTSSB	protein_coding	ENSBTAG00000049223	1308.18	1.35511	0.189036	7.16854	7.58002e-13	2.38321e-11
ENSBTAG00000010207	NUDT21	protein_coding	ENSBTAG00000010207	599.962	1.3548	0.176009	7.69735	1.38913e-14	5.29362e-13
ENSBTAG00000007836	PPA1	protein_coding	ENSBTAG00000007836	3363.72	1.35345	0.161763	8.36684	5.91858e-17	2.75261e-15
ENSBTAG00000006695	VCPIP1	protein_coding	ENSBTAG00000006695	2393.53	1.35341	0.15084	8.97251	2.89845e-19	1.62906e-17
ENSBTAG00000011733	GIPC2	protein_coding	ENSBTAG00000011733	1913.57	1.35267	0.129448	10.4495	1.47292e-25	1.15899e-23
ENSBTAG00000019267	MMP2	protein_coding	ENSBTAG00000019267	63.6111	1.35114	0.396264	3.4097	0.000650336	0.00422632
ENSBTAG00000048856	C16H1orf115	protein_coding	ENSBTAG00000048856	893.478	1.34752	0.206345	6.5304	6.55928e-11	1.66929e-09
ENSBTAG00000002837	TOR1B	protein_coding	ENSBTAG00000002837	1881.82	1.34718	0.174289	7.72955	1.07924e-14	4.14523e-13
ENSBTAG00000012350	MAT2B	protein_coding	ENSBTAG00000012350	289.769	1.34655	0.21321	6.31559	2.69139e-10	6.2988e-09
ENSBTAG00000011831	SPPL2A	protein_coding	ENSBTAG00000011831	2663.31	1.34585	0.13593	9.90106	4.11888e-23	2.99793e-21
ENSBTAG00000003815	EDEM2	protein_coding	ENSBTAG00000003815	2054.59	1.34489	0.144822	9.28644	1.59528e-20	9.67604e-19
ENSBTAG00000019818	CASZ1	protein_coding	ENSBTAG00000019818	13.5973	1.34467	0.495518	2.71367	0.00665429	0.0294517
ENSBTAG00000049724	NA	lncRNA	ENSBTAG00000049724	191.8	1.33971	0.287426	4.66105	3.14596e-06	3.66953e-05
ENSBTAG00000014358	EVA1B	protein_coding	ENSBTAG00000014358	113.368	1.33889	0.237881	5.62842	1.8187e-08	3.23257e-07
ENSBTAG00000025554	LRRC73	protein_coding	ENSBTAG00000025554	15.3225	1.33695	0.476566	2.80538	0.00502569	0.0235313
ENSBTAG00000010885	TSPYL1	protein_coding	ENSBTAG00000010885	654.107	1.33492	0.137723	9.69282	3.23479e-22	2.2317e-20
ENSBTAG00000052414	HAP1	protein_coding	ENSBTAG00000052414	29.1053	1.3338	0.401486	3.32217	0.000893216	0.00552829
ENSBTAG00000009494	CBLC	protein_coding	ENSBTAG00000009494	797.746	1.32688	0.15367	8.63462	5.8923e-18	3.03089e-16
ENSBTAG00000006239	NA	protein_coding	ENSBTAG00000006239	58.3536	1.32426	0.380401	3.48123	0.000499114	0.0033482
ENSBTAG00000031209	SLC22A4	protein_coding	ENSBTAG00000031209	66.8877	1.32309	0.349027	3.7908	0.000150164	0.00120238
ENSBTAG00000020087	CAMK2A	protein_coding	ENSBTAG00000020087	21.0906	1.32284	0.432422	3.05914	0.0022197	0.0118057
ENSBTAG00000048493	NAALADL2	protein_coding	ENSBTAG00000048493	612.039	1.32223	0.222273	5.94865	2.70356e-09	5.45851e-08
ENSBTAG00000003504	GSS	protein_coding	ENSBTAG00000003504	269.286	1.32094	0.22009	6.00179	1.95152e-09	4.03952e-08
ENSBTAG00000013988	BID	protein_coding	ENSBTAG00000013988	771.443	1.31923	0.13497	9.77423	1.45252e-22	1.02643e-20
ENSBTAG00000001890	RUBCN	protein_coding	ENSBTAG00000001890	335.658	1.31621	0.184793	7.12262	1.05895e-12	3.28681e-11
ENSBTAG00000009183	SHISA5	protein_coding	ENSBTAG00000009183	1483.84	1.31354	0.181173	7.25019	4.16194e-13	1.34634e-11
ENSBTAG00000016987	WDCP	protein_coding	ENSBTAG00000016987	269.336	1.3134	0.19846	6.61795	3.64217e-11	9.63983e-10
ENSBTAG00000018252	ARRDC4	protein_coding	ENSBTAG00000018252	2582.45	1.31099	0.238819	5.48945	4.03181e-08	6.76164e-07
ENSBTAG00000021752	DNAJB4	protein_coding	ENSBTAG00000021752	1076.53	1.3093	0.1484	8.82277	1.11665e-18	6.11095e-17
ENSBTAG00000006155	CCRL2	protein_coding	ENSBTAG00000006155	45.1589	1.30909	0.370534	3.53297	0.000410924	0.00284172
ENSBTAG00000010899	TIMP2	protein_coding	ENSBTAG00000010899	755.408	1.30772	0.283068	4.61981	3.84094e-06	4.3991e-05
ENSBTAG00000001050	LDLRAP1	protein_coding	ENSBTAG00000001050	157.923	1.30616	0.214877	6.07863	1.21211e-09	2.60632e-08
ENSBTAG00000014006	TOR3A	protein_coding	ENSBTAG00000014006	1828.28	1.30257	0.148186	8.79007	1.49466e-18	8.05841e-17
ENSBTAG00000010493	SERTAD1	protein_coding	ENSBTAG00000010493	662.887	1.30192	0.221773	5.87052	4.34438e-09	8.44341e-08
ENSBTAG00000010106	CCND3	protein_coding	ENSBTAG00000010106	985.868	1.30118	0.303427	4.28826	1.80079e-05	0.000178452
ENSBTAG00000002121	CDK2AP2	protein_coding	ENSBTAG00000002121	52.6452	1.30056	0.313977	4.14221	3.43979e-05	0.000318328
ENSBTAG00000051755	ARF3	protein_coding	ENSBTAG00000051755	1178.11	1.30048	0.159904	8.13284	4.19361e-16	1.79022e-14
ENSBTAG00000000204	TMEM268	protein_coding	ENSBTAG00000000204	394.065	1.29948	0.170578	7.61812	2.57393e-14	9.50982e-13
ENSBTAG00000000202	SLC25A19	protein_coding	ENSBTAG00000000202	420.911	1.29946	0.177213	7.33273	2.25515e-13	7.52941e-12
ENSBTAG00000052841	NA	protein_coding	ENSBTAG00000052841	13.9984	1.29857	0.486736	2.66791	0.00763258	0.0328518
ENSBTAG00000005089	RHBDD2	protein_coding	ENSBTAG00000005089	31.1895	1.29773	0.387649	3.34771	0.000814825	0.00513037
ENSBTAG00000037489	CRCP	protein_coding	ENSBTAG00000037489	223.044	1.29534	0.213795	6.05879	1.37151e-09	2.91461e-08
ENSBTAG00000006015	POLH	protein_coding	ENSBTAG00000006015	1016.4	1.29513	0.147404	8.78624	1.54651e-18	8.27667e-17
ENSBTAG00000011752	SYNM	protein_coding	ENSBTAG00000011752	32.1867	1.29353	0.494503	2.61582	0.00890135	0.0371174
ENSBTAG00000049519	MOGAT2	protein_coding	ENSBTAG00000049519	31.0281	1.29144	0.394315	3.27514	0.00105608	0.00635263
ENSBTAG00000020469	TMED8	protein_coding	ENSBTAG00000020469	111.088	1.29058	0.257097	5.01982	5.17211e-07	7.02991e-06
ENSBTAG00000006974	PLEKHA7	protein_coding	ENSBTAG00000006974	385.946	1.28953	0.217872	5.91875	3.24399e-09	6.4512e-08
ENSBTAG00000003639	ELMO2	protein_coding	ENSBTAG00000003639	2064.2	1.28775	0.129775	9.9229	3.31005e-23	2.42133e-21
ENSBTAG00000018040	PSMB10	protein_coding	ENSBTAG00000018040	1274.76	1.28571	0.19044	6.75128	1.46546e-11	4.04794e-10
ENSBTAG00000008494	TMEM171	protein_coding	ENSBTAG00000008494	131.381	1.28347	0.297519	4.31392	1.60387e-05	0.000160105
ENSBTAG00000010426	XRCC5	protein_coding	ENSBTAG00000010426	1403.04	1.281	0.129435	9.89685	4.29599e-23	3.09588e-21
ENSBTAG00000006751	TENT2	protein_coding	ENSBTAG00000006751	1467.26	1.28088	0.135505	9.45262	3.30438e-21	2.11902e-19
ENSBTAG00000015352	MTMR4	protein_coding	ENSBTAG00000015352	722.547	1.28011	0.174928	7.3179	2.51882e-13	8.35227e-12
ENSBTAG00000014486	ATP12A	protein_coding	ENSBTAG00000014486	760.274	1.27997	0.279386	4.58136	4.61968e-06	5.21308e-05
ENSBTAG00000005675	SLC44A4	protein_coding	ENSBTAG00000005675	2370.24	1.27808	0.170128	7.51246	5.80285e-14	2.06029e-12
ENSBTAG00000000309	PTPRT	protein_coding	ENSBTAG00000000309	21.3502	1.27671	0.478135	2.6702	0.00758069	0.0326679
ENSBTAG00000021071	TRIM8	protein_coding	ENSBTAG00000021071	670.675	1.27523	0.162719	7.837	4.61448e-15	1.83033e-13
ENSBTAG00000017852	ALDH9A1	protein_coding	ENSBTAG00000017852	1799.24	1.27365	0.268292	4.74727	2.06182e-06	2.49492e-05
ENSBTAG00000015248	PLA2G16	protein_coding	ENSBTAG00000015248	3207.63	1.27292	0.198174	6.42323	1.33416e-10	3.25863e-09
ENSBTAG00000039732	BLOC1S5	protein_coding	ENSBTAG00000039732	922.801	1.27198	0.158084	8.04622	8.53924e-16	3.55159e-14
ENSBTAG00000019938	N4BP1	protein_coding	ENSBTAG00000019938	376.56	1.27093	0.185042	6.8683	6.49724e-12	1.88032e-10
ENSBTAG00000016794	NA	protein_coding	ENSBTAG00000016794	156.539	1.26938	0.244261	5.19681	2.02734e-07	3.01143e-06
ENSBTAG00000001877	HMGN5	protein_coding	ENSBTAG00000001877	162.165	1.26878	0.35859	3.53826	0.00040277	0.00279329
ENSBTAG00000030921	FAM3B	protein_coding	ENSBTAG00000030921	164.696	1.26836	0.247963	5.11514	3.1351e-07	4.46552e-06
ENSBTAG00000032534	RHOF	protein_coding	ENSBTAG00000032534	33.6481	1.26808	0.388965	3.26014	0.00111357	0.00664901
ENSBTAG00000009683	PSMA6	protein_coding	ENSBTAG00000009683	4284.28	1.26675	0.118113	10.7249	7.77866e-27	6.47051e-25
ENSBTAG00000050714	NA	lncRNA	ENSBTAG00000050714	25.6254	1.26467	0.467008	2.70803	0.00676849	0.0298482
ENSBTAG00000053794	NA	protein_coding	ENSBTAG00000053794	24.5218	1.26413	0.45436	2.78221	0.00539902	0.0249029
ENSBTAG00000039509	GPRC5A	protein_coding	ENSBTAG00000039509	223.651	1.26013	0.219697	5.73576	9.70784e-09	1.80022e-07
ENSBTAG00000001296	TMEM50A	protein_coding	ENSBTAG00000001296	3757.16	1.25761	0.175688	7.15818	8.1755e-13	2.55388e-11
ENSBTAG00000011543	PDCD1	protein_coding	ENSBTAG00000011543	22.8031	1.25482	0.484885	2.58788	0.00965682	0.0396207
ENSBTAG00000014310	HEATR5B	protein_coding	ENSBTAG00000014310	2554.09	1.2548	0.125378	10.0082	1.40315e-23	1.04747e-21
ENSBTAG00000049995	NA	protein_coding	ENSBTAG00000049995	106.403	1.25365	0.333205	3.7624	0.000168293	0.00132854
ENSBTAG00000047514	NA	protein_coding	ENSBTAG00000047514	113.95	1.25308	0.25572	4.90019	9.57422e-07	1.23886e-05
ENSBTAG00000020186	EIF1AD	protein_coding	ENSBTAG00000020186	939.017	1.25171	0.182651	6.85304	7.22978e-12	2.07582e-10
ENSBTAG00000022227	PLSCR2	protein_coding	ENSBTAG00000022227	8498.63	1.25139	0.126787	9.87004	5.61432e-23	4.02599e-21
ENSBTAG00000009982	IGSF8	protein_coding	ENSBTAG00000009982	82.0985	1.25075	0.280714	4.45559	8.3661e-06	8.9746e-05
ENSBTAG00000054678	NA	protein_coding	ENSBTAG00000054678	84.1129	1.24903	0.382197	3.26801	0.00108306	0.00649078
ENSBTAG00000018260	MFSD11	protein_coding	ENSBTAG00000018260	1301.47	1.24711	0.12481	9.99209	1.65063e-23	1.22593e-21
ENSBTAG00000016506	ST3GAL4	protein_coding	ENSBTAG00000016506	1131.39	1.24699	0.198991	6.26656	3.69114e-10	8.50189e-09
ENSBTAG00000001193	UNC93B1	protein_coding	ENSBTAG00000001193	682.687	1.24607	0.163773	7.60848	2.77328e-14	1.01946e-12
ENSBTAG00000019954	ABHD2	protein_coding	ENSBTAG00000019954	942.787	1.24456	0.188153	6.61462	3.72513e-11	9.84152e-10
ENSBTAG00000017063	EPB41L4B	protein_coding	ENSBTAG00000017063	749.027	1.24255	0.209827	5.92179	3.18461e-09	6.36791e-08
ENSBTAG00000051030	NA	protein_coding	ENSBTAG00000051030	18.5229	1.24243	0.45935	2.70476	0.00683532	0.0300558
ENSBTAG00000050139	NA	protein_coding	ENSBTAG00000050139	28.4885	1.23777	0.412204	3.00282	0.00267495	0.0138525
ENSBTAG00000046339	VASN	protein_coding	ENSBTAG00000046339	493.26	1.23597	0.15445	8.00237	1.22045e-15	5.01865e-14
ENSBTAG00000015127	SDC4	protein_coding	ENSBTAG00000015127	636.234	1.23534	0.245969	5.02233	5.10474e-07	6.95133e-06
ENSBTAG00000010501	SELENOV	protein_coding	ENSBTAG00000010501	74.9057	1.235	0.482548	2.55933	0.0104875	0.0423487
ENSBTAG00000023411	NA	protein_coding	ENSBTAG00000023411	574.095	1.23467	0.322909	3.82358	0.00013153	0.00106727
ENSBTAG00000016401	OPTN	protein_coding	ENSBTAG00000016401	4043.42	1.23452	0.116911	10.5594	4.594e-26	3.71527e-24
ENSBTAG00000005116	FKBP15	protein_coding	ENSBTAG00000005116	490.15	1.23452	0.209572	5.89065	3.84673e-09	7.53658e-08
ENSBTAG00000016331	ROGDI	protein_coding	ENSBTAG00000016331	737.259	1.23422	0.179492	6.87617	6.14852e-12	1.78295e-10
ENSBTAG00000049498	NA	protein_coding	ENSBTAG00000049498	15.3806	1.23378	0.488476	2.52577	0.0115445	0.0457289
ENSBTAG00000054188	CMTM3	protein_coding	ENSBTAG00000054188	80.2872	1.23363	0.280648	4.39563	1.10451e-05	0.000115672
ENSBTAG00000010998	CFLAR	protein_coding	ENSBTAG00000010998	873.913	1.232	0.170775	7.21415	5.42739e-13	1.74023e-11
ENSBTAG00000020714	DDX19B	protein_coding	ENSBTAG00000020714	818.521	1.23194	0.203507	6.05355	1.41691e-09	3.00232e-08
ENSBTAG00000002021	BNIP1	protein_coding	ENSBTAG00000002021	251.672	1.23036	0.174572	7.04785	1.81707e-12	5.55696e-11
ENSBTAG00000034848	F2RL1	protein_coding	ENSBTAG00000034848	3863.83	1.22977	0.126168	9.74705	1.89901e-22	1.32267e-20
ENSBTAG00000018971	RAD51B	protein_coding	ENSBTAG00000018971	155.885	1.22961	0.237491	5.17748	2.24903e-07	3.30032e-06
ENSBTAG00000016526	PIH1D1	protein_coding	ENSBTAG00000016526	979.234	1.22531	0.16063	7.62816	2.38129e-14	8.86558e-13
ENSBTAG00000018446	GCA	protein_coding	ENSBTAG00000018446	4755.78	1.22432	0.188763	6.486	8.81428e-11	2.21223e-09
ENSBTAG00000018464	ZDHHC14	protein_coding	ENSBTAG00000018464	250.601	1.22423	0.256778	4.76767	1.86373e-06	2.28562e-05
ENSBTAG00000001294	PPP1R15A	protein_coding	ENSBTAG00000001294	58.2389	1.2231	0.307118	3.98252	6.8189e-05	0.000593676
ENSBTAG00000043989	EYA3	protein_coding	ENSBTAG00000043989	580.904	1.22143	0.209657	5.82586	5.68195e-09	1.0812e-07
ENSBTAG00000014760	FOXE1	protein_coding	ENSBTAG00000014760	23.0241	1.22054	0.446128	2.73584	0.00622207	0.027909
ENSBTAG00000011595	IP6K1	protein_coding	ENSBTAG00000011595	545.408	1.21907	0.206931	5.89119	3.83421e-09	7.52218e-08
ENSBTAG00000016095	PRICKLE3	protein_coding	ENSBTAG00000016095	132.741	1.21817	0.250571	4.86157	1.16457e-06	1.49231e-05
ENSBTAG00000011729	STARD3	protein_coding	ENSBTAG00000011729	422.796	1.21785	0.162725	7.48411	7.20337e-14	2.53284e-12
ENSBTAG00000003994	IGFBP3	protein_coding	ENSBTAG00000003994	9852.21	1.2167	0.23077	5.27234	1.34694e-07	2.06611e-06
ENSBTAG00000049919	TFPI	protein_coding	ENSBTAG00000049919	1991.7	1.21335	0.280277	4.32911	1.49713e-05	0.000151031
ENSBTAG00000020739	NXT2	protein_coding	ENSBTAG00000020739	574.001	1.21151	0.233615	5.18594	2.14924e-07	3.17307e-06
ENSBTAG00000007931	SLC38A6	protein_coding	ENSBTAG00000007931	329.792	1.209	0.218556	5.53173	3.17088e-08	5.39235e-07
ENSBTAG00000019129	BTD	protein_coding	ENSBTAG00000019129	505.36	1.20706	0.158498	7.61558	2.62513e-14	9.67444e-13
ENSBTAG00000016895	NIPA2	protein_coding	ENSBTAG00000016895	1068.92	1.20693	0.305664	3.94857	7.86205e-05	0.000676805
ENSBTAG00000051151	NA	lncRNA	ENSBTAG00000051151	3449.94	1.20576	0.177192	6.80485	1.01154e-11	2.84265e-10
ENSBTAG00000004572	RNF183	protein_coding	ENSBTAG00000004572	52.3456	1.20567	0.418267	2.88253	0.00394494	0.0191933
ENSBTAG00000015772	STOML1	protein_coding	ENSBTAG00000015772	224.571	1.203	0.21664	5.55298	2.80843e-08	4.80402e-07
ENSBTAG00000008411	PLEKHO2	protein_coding	ENSBTAG00000008411	18.7179	1.20275	0.456572	2.63431	0.00843076	0.035542
ENSBTAG00000051663	NA	lncRNA	ENSBTAG00000051663	20.2962	1.20208	0.447555	2.68589	0.00723372	0.0314145
ENSBTAG00000004848	OLFML2A	protein_coding	ENSBTAG00000004848	64.8021	1.20194	0.343428	3.49982	0.000465572	0.00315813
ENSBTAG00000025398	NA	protein_coding	ENSBTAG00000025398	88.6481	1.1976	0.383286	3.12456	0.0017807	0.00978537
ENSBTAG00000031718	OGFR	protein_coding	ENSBTAG00000031718	1510.12	1.19498	0.146087	8.17991	2.84066e-16	1.2307e-14
ENSBTAG00000017877	NECTIN4	protein_coding	ENSBTAG00000017877	1712.82	1.19439	0.260338	4.58783	4.47877e-06	5.06192e-05
ENSBTAG00000055207	SCD	protein_coding	ENSBTAG00000055207	7309.38	1.19384	0.176206	6.77525	1.24188e-11	3.45e-10
ENSBTAG00000024492	NA	protein_coding	ENSBTAG00000024492	57.5354	1.19341	0.368242	3.24083	0.00119184	0.00706706
ENSBTAG00000015865	CAPN14	protein_coding	ENSBTAG00000015865	71.5424	1.19253	0.355823	3.35148	0.000803811	0.00507419
ENSBTAG00000000462	CCDC102A	protein_coding	ENSBTAG00000000462	151.981	1.19242	0.22862	5.21571	1.83111e-07	2.74515e-06
ENSBTAG00000017002	RBCK1	protein_coding	ENSBTAG00000017002	986.968	1.19045	0.156717	7.5962	3.04944e-14	1.11535e-12
ENSBTAG00000007599	IKBKB	protein_coding	ENSBTAG00000007599	268.65	1.18858	0.220107	5.39999	6.66452e-08	1.08318e-06
ENSBTAG00000047942	DESI1	protein_coding	ENSBTAG00000047942	312.379	1.18771	0.213432	5.56483	2.62409e-08	4.51523e-07
ENSBTAG00000021482	APH1A	protein_coding	ENSBTAG00000021482	1188.36	1.18644	0.137848	8.60684	7.51049e-18	3.79619e-16
ENSBTAG00000022721	SLC25A38	protein_coding	ENSBTAG00000022721	534.467	1.18595	0.169398	7.00099	2.54167e-12	7.59735e-11
ENSBTAG00000007348	STRA6	protein_coding	ENSBTAG00000007348	57.7112	1.18548	0.382187	3.10183	0.00192329	0.0104468
ENSBTAG00000011154	SDC1	protein_coding	ENSBTAG00000011154	9962.46	1.18385	0.161722	7.32026	2.47486e-13	8.22524e-12
ENSBTAG00000016529	SLC25A30	protein_coding	ENSBTAG00000016529	1282.49	1.18349	0.206672	5.72642	1.02571e-08	1.89243e-07
ENSBTAG00000000735	BCL2A1	protein_coding	ENSBTAG00000000735	148.939	1.18257	0.27578	4.2881	1.80205e-05	0.000178452
ENSBTAG00000009786	SCIN	protein_coding	ENSBTAG00000009786	8217.14	1.1825	0.21135	5.59498	2.20646e-08	3.86174e-07
ENSBTAG00000025462	GADD45B	protein_coding	ENSBTAG00000025462	184.065	1.18104	0.197803	5.97077	2.36138e-09	4.82789e-08
ENSBTAG00000000533	ZNF684	protein_coding	ENSBTAG00000000533	62.0279	1.17869	0.281252	4.19088	2.77878e-05	0.000263009
ENSBTAG00000002998	MELTF	protein_coding	ENSBTAG00000002998	126.474	1.17821	0.397372	2.96501	0.00302673	0.0154326
ENSBTAG00000020185	NA	protein_coding	ENSBTAG00000020185	95.7439	1.17788	0.261799	4.49919	6.82136e-06	7.46606e-05
ENSBTAG00000020297	PQLC3	protein_coding	ENSBTAG00000020297	1834.16	1.17271	0.17121	6.84953	7.40927e-12	2.12317e-10
ENSBTAG00000007825	MARK2	protein_coding	ENSBTAG00000007825	153.278	1.1714	0.215695	5.43083	5.60935e-08	9.22659e-07
ENSBTAG00000004975	CCDC191	protein_coding	ENSBTAG00000004975	183.857	1.17027	0.216614	5.40257	6.56913e-08	1.06965e-06
ENSBTAG00000012216	MLKL	protein_coding	ENSBTAG00000012216	451.474	1.16961	0.198924	5.87969	4.11032e-09	8.0314e-08
ENSBTAG00000001778	NFKBIB	protein_coding	ENSBTAG00000001778	50.9753	1.16866	0.354849	3.29339	0.000989857	0.00602342
ENSBTAG00000020169	CEPT1	protein_coding	ENSBTAG00000020169	1390.07	1.16765	0.160837	7.25981	3.87639e-13	1.25957e-11
ENSBTAG00000000277	IL18	protein_coding	ENSBTAG00000000277	672.206	1.16714	0.256342	4.55307	5.2869e-06	5.90099e-05
ENSBTAG00000006762	SH3RF2	protein_coding	ENSBTAG00000006762	61.5851	1.16629	0.290121	4.02001	5.81955e-05	0.000514361
ENSBTAG00000047731	FAM189B	protein_coding	ENSBTAG00000047731	30.0254	1.16471	0.404118	2.8821	0.00395034	0.0192068
ENSBTAG00000021756	ZDHHC17	protein_coding	ENSBTAG00000021756	284.055	1.16375	0.226068	5.14779	2.6358e-07	3.82546e-06
ENSBTAG00000011525	SLC5A8	protein_coding	ENSBTAG00000011525	289.459	1.15894	0.373054	3.10662	0.00189238	0.0103174
ENSBTAG00000052277	NA	protein_coding	ENSBTAG00000052277	247.482	1.15889	0.201203	5.75982	8.42046e-09	1.57351e-07
ENSBTAG00000019669	CD163	protein_coding	ENSBTAG00000019669	43.3082	1.15721	0.447992	2.58309	0.0097919	0.0401071
ENSBTAG00000018334	PLAGL2	protein_coding	ENSBTAG00000018334	20.842	1.1566	0.426248	2.71344	0.00665889	0.0294631
ENSBTAG00000024443	TATDN3	protein_coding	ENSBTAG00000024443	687.887	1.15628	0.233267	4.95689	7.16318e-07	9.49676e-06
ENSBTAG00000010785	FAS	protein_coding	ENSBTAG00000010785	271.97	1.15347	0.191806	6.01376	1.8127e-09	3.7913e-08
ENSBTAG00000019900	LNPEP	protein_coding	ENSBTAG00000019900	1821.36	1.15176	0.216461	5.32086	1.03281e-07	1.61447e-06
ENSBTAG00000004349	DAZAP2	protein_coding	ENSBTAG00000004349	734.333	1.14902	0.242261	4.7429	2.10683e-06	2.54094e-05
ENSBTAG00000020554	AIF1	protein_coding	ENSBTAG00000020554	138.106	1.14839	0.29532	3.88861	0.000100821	0.00084154
ENSBTAG00000006643	C6H4orf19	protein_coding	ENSBTAG00000006643	151.46	1.14656	0.221191	5.18358	2.1767e-07	3.20218e-06
ENSBTAG00000010956	SCARB2	protein_coding	ENSBTAG00000010956	10672.9	1.14461	0.123115	9.29704	1.44407e-20	8.83252e-19
ENSBTAG00000013726	RNPEP	protein_coding	ENSBTAG00000013726	2483.1	1.14454	0.129897	8.8111	1.23925e-18	6.75649e-17
ENSBTAG00000010665	CBLN3	protein_coding	ENSBTAG00000010665	82.3842	1.14395	0.340352	3.36107	0.000776412	0.00492472
ENSBTAG00000046677	RTN4R	protein_coding	ENSBTAG00000046677	16.2872	1.14351	0.451992	2.52994	0.0114083	0.0453372
ENSBTAG00000018297	PLEKHH1	protein_coding	ENSBTAG00000018297	113.336	1.14097	0.274235	4.16054	3.17501e-05	0.000296517
ENSBTAG00000019872	PIK3AP1	protein_coding	ENSBTAG00000019872	1045.57	1.14081	0.144223	7.91004	2.57304e-15	1.04044e-13
ENSBTAG00000033153	GRIK2	protein_coding	ENSBTAG00000033153	117.608	1.14032	0.443404	2.57175	0.0101186	0.0412364
ENSBTAG00000010590	FAM118A	protein_coding	ENSBTAG00000010590	417.264	1.1396	0.194059	5.87245	4.29397e-09	8.3566e-08
ENSBTAG00000000767	DCP2	protein_coding	ENSBTAG00000000767	617.758	1.13849	0.210438	5.41007	6.29988e-08	1.02926e-06
ENSBTAG00000014014	UBIAD1	protein_coding	ENSBTAG00000014014	80.219	1.13711	0.280128	4.05924	4.92326e-05	0.000442083
ENSBTAG00000013303	ACSS2	protein_coding	ENSBTAG00000013303	1504.85	1.13622	0.130773	8.68845	3.67427e-18	1.91707e-16
ENSBTAG00000037605	BOLA-DQA1	protein_coding	ENSBTAG00000037605	328.3	1.13248	0.220597	5.13369	2.84112e-07	4.09488e-06
ENSBTAG00000015369	MLLT11	protein_coding	ENSBTAG00000015369	66.3815	1.13218	0.413965	2.73496	0.00623881	0.0279613
ENSBTAG00000023283	JAML	protein_coding	ENSBTAG00000023283	26.2383	1.13203	0.423379	2.67379	0.00749995	0.0323796
ENSBTAG00000015224	TCOF1	protein_coding	ENSBTAG00000015224	347.422	1.12876	0.168663	6.6924	2.19538e-11	5.92917e-10
ENSBTAG00000047287	2001-03-01	protein_coding	ENSBTAG00000047287	18.4303	1.12791	0.447976	2.51778	0.0118096	0.0465384
ENSBTAG00000002377	PSMB2	protein_coding	ENSBTAG00000002377	2554.6	1.12664	0.155969	7.22348	5.0673e-13	1.62836e-11
ENSBTAG00000032047	NA	protein_coding	ENSBTAG00000032047	37.6604	1.12659	0.37458	3.0076	0.00263323	0.0136656
ENSBTAG00000021609	ADGRF1	protein_coding	ENSBTAG00000021609	915.253	1.1255	0.339052	3.31955	0.000901636	0.00557093
ENSBTAG00000021226	SAR1B	protein_coding	ENSBTAG00000021226	1148.87	1.12393	0.130323	8.62419	6.45484e-18	3.29695e-16
ENSBTAG00000020668	NA	protein_coding	ENSBTAG00000020668	559.931	1.12377	0.157031	7.15636	8.28483e-13	2.58249e-11
ENSBTAG00000006388	FBXO45	protein_coding	ENSBTAG00000006388	379.485	1.1222	0.240835	4.65962	3.16798e-06	3.68636e-05
ENSBTAG00000046218	KLF11	protein_coding	ENSBTAG00000046218	20.3221	1.1217	0.442095	2.53725	0.0111728	0.0445473
ENSBTAG00000016869	POLD3	protein_coding	ENSBTAG00000016869	493.417	1.12156	0.220679	5.08229	3.7291e-07	5.22972e-06
ENSBTAG00000020018	FRK	protein_coding	ENSBTAG00000020018	798.234	1.1214	0.174325	6.43282	1.25254e-10	3.07475e-09
ENSBTAG00000004387	MTPAP	protein_coding	ENSBTAG00000004387	762.354	1.12128	0.17678	6.34281	2.25614e-10	5.30575e-09
ENSBTAG00000013774	CCDC9B	protein_coding	ENSBTAG00000013774	299.78	1.12122	0.197036	5.69042	1.26725e-08	2.31459e-07
ENSBTAG00000011406	TESK1	protein_coding	ENSBTAG00000011406	95.6266	1.11916	0.277716	4.02986	5.58093e-05	0.000495678
ENSBTAG00000002143	DTWD2	protein_coding	ENSBTAG00000002143	125.054	1.11838	0.218492	5.11863	3.07766e-07	4.388e-06
ENSBTAG00000015379	UBOX5	protein_coding	ENSBTAG00000015379	60.4396	1.11729	0.298792	3.73937	0.000184483	0.00144151
ENSBTAG00000007181	KIFC3	protein_coding	ENSBTAG00000007181	513.205	1.11713	0.25566	4.36958	1.24485e-05	0.00012852
ENSBTAG00000050581	NA	protein_coding	ENSBTAG00000050581	50.0915	1.11648	0.356057	3.13568	0.00171458	0.00947938
ENSBTAG00000011446	SEMA7A	protein_coding	ENSBTAG00000011446	213.765	1.11487	0.315248	3.53649	0.000405484	0.00280944
ENSBTAG00000008649	ETV3	protein_coding	ENSBTAG00000008649	2125.66	1.11345	0.21783	5.11153	3.19552e-07	4.53384e-06
ENSBTAG00000013544	LGALS8	protein_coding	ENSBTAG00000013544	728.105	1.11263	0.15667	7.10172	1.23218e-12	3.81635e-11
ENSBTAG00000005622	LITAF	protein_coding	ENSBTAG00000005622	568.904	1.11097	0.180899	6.14136	8.18188e-10	1.78834e-08
ENSBTAG00000022539	POLR2K	protein_coding	ENSBTAG00000022539	174.906	1.1099	0.229632	4.83337	1.3424e-06	1.69777e-05
ENSBTAG00000005615	CEACAM1	protein_coding	ENSBTAG00000005615	88.8591	1.10716	0.379495	2.91745	0.00352903	0.0175032
ENSBTAG00000000843	NDRG2	protein_coding	ENSBTAG00000000843	1940.63	1.10615	0.129564	8.53752	1.37129e-17	6.83918e-16
ENSBTAG00000039328	PURG	protein_coding	ENSBTAG00000039328	23.4706	1.10416	0.423382	2.60794	0.00910881	0.0377662
ENSBTAG00000000582	LY6G6E	protein_coding	ENSBTAG00000000582	1080.33	1.10365	0.280843	3.92979	8.50188e-05	0.00072545
ENSBTAG00000020196	ENPP3	protein_coding	ENSBTAG00000020196	1431.1	1.1025	0.150908	7.30576	2.75702e-13	9.10066e-12
ENSBTAG00000003359	ELOVL5	protein_coding	ENSBTAG00000003359	1306.85	1.10238	0.139224	7.91805	2.41267e-15	9.78307e-14
ENSBTAG00000044083	LIMK1	protein_coding	ENSBTAG00000044083	20.6044	1.10208	0.423666	2.6013	0.00928719	0.0383419
ENSBTAG00000002056	MARS2	protein_coding	ENSBTAG00000002056	247.053	1.10069	0.295611	3.72346	0.000196515	0.00151679
ENSBTAG00000009132	TMPRSS2	protein_coding	ENSBTAG00000009132	51.8037	1.09945	0.373833	2.94101	0.00327146	0.016467
ENSBTAG00000014974	GRAMD2B	protein_coding	ENSBTAG00000014974	800.89	1.0989	0.193819	5.66976	1.42998e-08	2.57946e-07
ENSBTAG00000055095	NA	protein_coding	ENSBTAG00000055095	63.7023	1.09647	0.294053	3.72881	0.000192389	0.00148968
ENSBTAG00000015563	PDE12	protein_coding	ENSBTAG00000015563	623.066	1.09625	0.147185	7.4481	9.46908e-14	3.28194e-12
ENSBTAG00000000283	CSF1	protein_coding	ENSBTAG00000000283	90.2259	1.09514	0.34247	3.19777	0.00138496	0.00797501
ENSBTAG00000001634	PHF1	protein_coding	ENSBTAG00000001634	355.122	1.09491	0.193744	5.65132	1.59216e-08	2.85081e-07
ENSBTAG00000017079	MFAP3	protein_coding	ENSBTAG00000017079	930.744	1.09389	0.22005	4.97111	6.65707e-07	8.85805e-06
ENSBTAG00000021506	ARL6IP5	protein_coding	ENSBTAG00000021506	6253.62	1.09293	0.160276	6.81903	9.16542e-12	2.58191e-10
ENSBTAG00000021499	PSAP	protein_coding	ENSBTAG00000021499	17695.3	1.09184	0.176105	6.19994	5.64865e-10	1.2709e-08
ENSBTAG00000008747	DCXR	protein_coding	ENSBTAG00000008747	184.126	1.09102	0.206309	5.28826	1.23487e-07	1.90626e-06
ENSBTAG00000014371	CHPF2	protein_coding	ENSBTAG00000014371	162.747	1.09079	0.260682	4.18437	2.85952e-05	0.000269948
ENSBTAG00000001257	AGTPBP1	protein_coding	ENSBTAG00000001257	91.3677	1.08865	0.326296	3.33638	0.000848761	0.00529594
ENSBTAG00000008732	ZC3H12C	protein_coding	ENSBTAG00000008732	258.023	1.08778	0.199505	5.45239	4.96979e-08	8.22105e-07
ENSBTAG00000002478	AGMAT	protein_coding	ENSBTAG00000002478	28.283	1.08558	0.418911	2.59144	0.00955741	0.0393071
ENSBTAG00000015509	NAMPT	protein_coding	ENSBTAG00000015509	1684.87	1.08554	0.13501	8.04047	8.94912e-16	3.70092e-14
ENSBTAG00000027626	GOLGA7	protein_coding	ENSBTAG00000027626	339.853	1.08378	0.210464	5.14948	2.61209e-07	3.79861e-06
ENSBTAG00000011108	USP54	protein_coding	ENSBTAG00000011108	547.789	1.08377	0.244439	4.43369	9.26319e-06	9.81399e-05
ENSBTAG00000013721	PSMD10	protein_coding	ENSBTAG00000013721	272.287	1.08272	0.297247	3.6425	0.000270003	0.00198507
ENSBTAG00000019404	IL10RB	protein_coding	ENSBTAG00000019404	976.202	1.08235	0.194848	5.55482	2.77903e-08	4.77056e-07
ENSBTAG00000016629	ADCY9	protein_coding	ENSBTAG00000016629	40.2018	1.08156	0.333979	3.23839	0.00120205	0.00712178
ENSBTAG00000003935	TMBIM1	protein_coding	ENSBTAG00000003935	1785.68	1.0801	0.12734	8.48204	2.21288e-17	1.0702e-15
ENSBTAG00000018105	ACVR2B	protein_coding	ENSBTAG00000018105	75.471	1.07887	0.317278	3.4004	0.000672868	0.00435137
ENSBTAG00000019314	USP25	protein_coding	ENSBTAG00000019314	2410.55	1.07726	0.129299	8.33159	7.97652e-17	3.65139e-15
ENSBTAG00000017077	CTSV	protein_coding	ENSBTAG00000017077	169922	1.07705	0.198239	5.43309	5.53859e-08	9.1205e-07
ENSBTAG00000021430	UPK3B	protein_coding	ENSBTAG00000021430	36.2719	1.07687	0.372117	2.89392	0.00380467	0.0186479
ENSBTAG00000019633	SHROOM3	protein_coding	ENSBTAG00000019633	319.009	1.07657	0.187559	5.73988	9.47409e-09	1.75911e-07
ENSBTAG00000009080	ITGB6	protein_coding	ENSBTAG00000009080	7959.58	1.07537	0.140982	7.62773	2.38922e-14	8.8724e-13
ENSBTAG00000003990	ITPRIP	protein_coding	ENSBTAG00000003990	73.4437	1.07319	0.30094	3.56613	0.000362298	0.0025577
ENSBTAG00000046142	PRKAR1B	protein_coding	ENSBTAG00000046142	198.391	1.07211	0.214873	4.98951	6.05326e-07	8.10647e-06
ENSBTAG00000023963	RHBDD1	protein_coding	ENSBTAG00000023963	128.803	1.07163	0.332261	3.22526	0.00125856	0.00736963
ENSBTAG00000003721	CHST1	protein_coding	ENSBTAG00000003721	184.42	1.07118	0.247772	4.32325	1.53747e-05	0.000154352
ENSBTAG00000018349	IFI30	protein_coding	ENSBTAG00000018349	596.333	1.06983	0.224949	4.75591	1.97559e-06	2.40257e-05
ENSBTAG00000014248	MIER3	protein_coding	ENSBTAG00000014248	1418.24	1.06945	0.197818	5.40622	6.4369e-08	1.04929e-06
ENSBTAG00000023607	HACD2	protein_coding	ENSBTAG00000023607	796.319	1.06903	0.266431	4.0124	6.01036e-05	0.000529297
ENSBTAG00000006928	OAT	protein_coding	ENSBTAG00000006928	8294.26	1.06828	0.171892	6.21481	5.1386e-10	1.16515e-08
ENSBTAG00000047225	BCL2L14	protein_coding	ENSBTAG00000047225	970.761	1.06822	0.319727	3.34103	0.000834674	0.00523496
ENSBTAG00000011601	ST3GAL5	protein_coding	ENSBTAG00000011601	1184.49	1.0682	0.166535	6.41424	1.41528e-10	3.44519e-09
ENSBTAG00000002690	BLZF1	protein_coding	ENSBTAG00000002690	1346.71	1.06603	0.166362	6.4079	1.47534e-10	3.57941e-09
ENSBTAG00000019125	SLC1A1	protein_coding	ENSBTAG00000019125	4764.82	1.06409	0.298346	3.56663	0.000361599	0.002554
ENSBTAG00000015019	STN1	protein_coding	ENSBTAG00000015019	1139.64	1.06274	0.159022	6.68298	2.34124e-11	6.31138e-10
ENSBTAG00000015387	RAB40B	protein_coding	ENSBTAG00000015387	67.4687	1.05967	0.333631	3.17617	0.00149231	0.0084891
ENSBTAG00000000434	CRYAB	protein_coding	ENSBTAG00000000434	1143.51	1.05951	0.168915	6.27243	3.55452e-10	8.20018e-09
ENSBTAG00000048417	NA	protein_coding	ENSBTAG00000048417	118.983	1.05946	0.266519	3.97516	7.03328e-05	0.000609788
ENSBTAG00000005978	PIK3R5	protein_coding	ENSBTAG00000005978	43.8642	1.05943	0.419269	2.52684	0.0115093	0.0456392
ENSBTAG00000001662	EHD3	protein_coding	ENSBTAG00000001662	324.573	1.05912	0.326785	3.24104	0.00119097	0.00706474
ENSBTAG00000035744	TRIM26	protein_coding	ENSBTAG00000035744	320.951	1.05852	0.186257	5.6831	1.32274e-08	2.40389e-07
ENSBTAG00000001470	DTX2	protein_coding	ENSBTAG00000001470	95.2155	1.05839	0.281456	3.76042	0.000169626	0.00133702
ENSBTAG00000021830	ENPP1	protein_coding	ENSBTAG00000021830	871.248	1.05756	0.286347	3.69328	0.000221377	0.00167407
ENSBTAG00000004964	PCGF5	protein_coding	ENSBTAG00000004964	3069.27	1.05727	0.116743	9.05636	1.34881e-19	7.8854e-18
ENSBTAG00000006193	IRAK2	protein_coding	ENSBTAG00000006193	50.1275	1.05723	0.401443	2.63358	0.00844904	0.0355881
ENSBTAG00000004977	QTRT2	protein_coding	ENSBTAG00000004977	611.742	1.05619	0.160471	6.58182	4.64737e-11	1.21023e-09
ENSBTAG00000051907	CYBA	protein_coding	ENSBTAG00000051907	1057.83	1.05618	0.169026	6.24864	4.14039e-10	9.4618e-09
ENSBTAG00000052977	NA	protein_coding	ENSBTAG00000052977	254.474	1.05607	0.257749	4.09729	4.1801e-05	0.000380073
ENSBTAG00000003436	RHBDF2	protein_coding	ENSBTAG00000003436	55.3157	1.05542	0.30473	3.46347	0.000533258	0.00355269
ENSBTAG00000001629	SCMH1	protein_coding	ENSBTAG00000001629	73.2102	1.05528	0.327817	3.21912	0.00128585	0.00749623
ENSBTAG00000000396	PIM1	protein_coding	ENSBTAG00000000396	730.582	1.05466	0.188628	5.59123	2.25468e-08	3.93542e-07
ENSBTAG00000018513	FHL1	protein_coding	ENSBTAG00000018513	46.9043	1.0545	0.418338	2.52068	0.0117128	0.0462444
ENSBTAG00000004282	AMBRA1	protein_coding	ENSBTAG00000004282	156.346	1.05344	0.250541	4.20468	2.61455e-05	0.000248596
ENSBTAG00000008280	HNF4G	protein_coding	ENSBTAG00000008280	750.902	1.05335	0.179809	5.85817	4.67988e-09	9.04715e-08
ENSBTAG00000021739	NPPB	protein_coding	ENSBTAG00000021739	88.3951	1.0532	0.286535	3.67563	0.000237266	0.00177304
ENSBTAG00000014465	SERPINE1	protein_coding	ENSBTAG00000014465	1652.92	1.05285	0.323371	3.25584	0.00113056	0.00674217
ENSBTAG00000017566	TUFT1	protein_coding	ENSBTAG00000017566	2136.32	1.05209	0.157686	6.67206	2.52242e-11	6.73741e-10
ENSBTAG00000011429	CREB3	protein_coding	ENSBTAG00000011429	876.657	1.05078	0.172094	6.10585	1.02253e-09	2.21502e-08
ENSBTAG00000020273	YOD1	protein_coding	ENSBTAG00000020273	426.968	1.0496	0.247035	4.24881	2.14909e-05	0.00020898
ENSBTAG00000031834	NA	protein_coding	ENSBTAG00000031834	391.082	1.04935	0.285125	3.68031	0.000232953	0.00174799
ENSBTAG00000011257	ASAH1	protein_coding	ENSBTAG00000011257	13866	1.04892	0.136141	7.70468	1.31169e-14	5.01161e-13
ENSBTAG00000006223	THEMIS2	protein_coding	ENSBTAG00000006223	59.3639	1.04881	0.388702	2.69822	0.00697105	0.0305471
ENSBTAG00000007177	EMP2	protein_coding	ENSBTAG00000007177	729.404	1.04876	0.365881	2.8664	0.00415165	0.0200317
ENSBTAG00000011876	MORC3	protein_coding	ENSBTAG00000011876	1364.59	1.04825	0.124482	8.42094	3.73485e-17	1.77095e-15
ENSBTAG00000003889	PER1	protein_coding	ENSBTAG00000003889	37.5977	1.04645	0.419213	2.49623	0.0125522	0.0489087
ENSBTAG00000018361	R3HDM2	protein_coding	ENSBTAG00000018361	137.581	1.04551	0.208549	5.01328	5.35103e-07	7.25279e-06
ENSBTAG00000011200	ZNF644	protein_coding	ENSBTAG00000011200	2920.45	1.04496	0.135972	7.68512	1.52856e-14	5.79461e-13
ENSBTAG00000021073	KIAA1549	protein_coding	ENSBTAG00000021073	49.0807	1.04422	0.378986	2.7553	0.00586387	0.0266668
ENSBTAG00000049588	SUPT4H1	protein_coding	ENSBTAG00000049588	224.432	1.04311	0.187804	5.55423	2.78837e-08	4.78096e-07
ENSBTAG00000018142	DTL	protein_coding	ENSBTAG00000018142	114.792	1.04279	0.312781	3.33391	0.000856329	0.00533401
ENSBTAG00000021068	SUFU	protein_coding	ENSBTAG00000021068	57.5047	1.04215	0.35978	2.89662	0.0037721	0.0185196
ENSBTAG00000046358	PABPC1	protein_coding	ENSBTAG00000046358	3550.96	1.04178	0.259671	4.01192	6.02279e-05	0.000529751
ENSBTAG00000000758	TMEM206	protein_coding	ENSBTAG00000000758	313.332	1.04115	0.20086	5.18349	2.17776e-07	3.20218e-06
ENSBTAG00000002910	ECHDC2	protein_coding	ENSBTAG00000002910	343.174	1.04115	0.293511	3.54724	0.000389292	0.00271925
ENSBTAG00000003532	TLE4	protein_coding	ENSBTAG00000003532	24.2434	1.03699	0.393865	2.63287	0.00846677	0.0356422
ENSBTAG00000006752	PFKFB4	protein_coding	ENSBTAG00000006752	108.585	1.03676	0.2304	4.49983	6.80069e-06	7.45464e-05
ENSBTAG00000007681	DHFR	protein_coding	ENSBTAG00000007681	1057.83	1.03589	0.202625	5.11232	3.18232e-07	4.51952e-06
ENSBTAG00000020865	PELI1	protein_coding	ENSBTAG00000020865	1385.08	1.03555	0.164009	6.31398	2.71955e-10	6.3443e-09
ENSBTAG00000050078	SFXN5	protein_coding	ENSBTAG00000050078	70.5213	1.03429	0.328134	3.15205	0.00162131	0.0090635
ENSBTAG00000000057	THBS3	protein_coding	ENSBTAG00000000057	399.876	1.0341	0.264165	3.91458	9.056e-05	0.000766443
ENSBTAG00000009314	FYB2	protein_coding	ENSBTAG00000009314	150.291	1.03262	0.222645	4.63799	3.51817e-06	4.07755e-05
ENSBTAG00000050319	NA	lncRNA	ENSBTAG00000050319	6057.03	1.03205	0.188445	5.47669	4.33367e-08	7.23455e-07
ENSBTAG00000000639	APRT	protein_coding	ENSBTAG00000000639	1666.68	1.03096	0.175894	5.86124	4.5943e-09	8.89352e-08
ENSBTAG00000007842	GCLM	protein_coding	ENSBTAG00000007842	432.508	1.03029	0.196768	5.23604	1.6406e-07	2.47741e-06
ENSBTAG00000010742	PKD2L1	protein_coding	ENSBTAG00000010742	73.2093	1.02959	0.308184	3.34083	0.000835276	0.0052361
ENSBTAG00000021259	C2CD2	protein_coding	ENSBTAG00000021259	249.103	1.02913	0.203791	5.04993	4.41979e-07	6.12752e-06
ENSBTAG00000000097	EFCAB14	protein_coding	ENSBTAG00000000097	4585.16	1.02857	0.161754	6.35885	2.03267e-10	4.81132e-09
ENSBTAG00000018116	MTFP1	protein_coding	ENSBTAG00000018116	107.109	1.02852	0.290388	3.5419	0.000397255	0.00276426
ENSBTAG00000017490	PLD1	protein_coding	ENSBTAG00000017490	453.237	1.0285	0.307034	3.3498	0.000808691	0.00509836
ENSBTAG00000019336	DVL3	protein_coding	ENSBTAG00000019336	139.292	1.02836	0.249743	4.11765	3.82749e-05	0.00035064
ENSBTAG00000004515	KCNK1	protein_coding	ENSBTAG00000004515	1613.1	1.02794	0.175592	5.85416	4.79414e-09	9.24348e-08
ENSBTAG00000002378	NUCB1	protein_coding	ENSBTAG00000002378	407.312	1.02686	0.262061	3.91842	8.91321e-05	0.000755236
ENSBTAG00000003746	SCP2	protein_coding	ENSBTAG00000003746	7881.71	1.02591	0.191254	5.36415	8.13291e-08	1.29248e-06
ENSBTAG00000012849	COL4A1	protein_coding	ENSBTAG00000012849	624.351	1.02491	0.219376	4.67193	2.98385e-06	3.50856e-05
ENSBTAG00000053386	RAB43	protein_coding	ENSBTAG00000053386	219.538	1.0249	0.186814	5.48618	4.10729e-08	6.8803e-07
ENSBTAG00000025101	ASGR2	protein_coding	ENSBTAG00000025101	197.14	1.02445	0.227634	4.50041	6.78219e-06	7.44557e-05
ENSBTAG00000008761	TRAFD1	protein_coding	ENSBTAG00000008761	720.483	1.02402	0.166696	6.14305	8.09494e-10	1.77467e-08
ENSBTAG00000000995	TENT5A	protein_coding	ENSBTAG00000000995	117.109	1.02197	0.386096	2.64693	0.00812258	0.0344903
ENSBTAG00000008634	WBP2	protein_coding	ENSBTAG00000008634	43.7624	1.01922	0.342138	2.97898	0.00289212	0.0148085
ENSBTAG00000024991	MKRN2OS	protein_coding	ENSBTAG00000024991	172.126	1.01885	0.206598	4.93153	8.1586e-07	1.07149e-05
ENSBTAG00000005314	MFN2	protein_coding	ENSBTAG00000005314	269.063	1.01869	0.289754	3.51572	0.00043857	0.00300013
ENSBTAG00000046158	CFB	protein_coding	ENSBTAG00000046158	46648.9	1.01838	0.324706	3.13631	0.00171089	0.00946613
ENSBTAG00000002313	ITPR2	protein_coding	ENSBTAG00000002313	2626.2	1.01669	0.138281	7.35233	1.94785e-13	6.54847e-12
ENSBTAG00000051298	PVR	protein_coding	ENSBTAG00000051298	2923.65	1.01633	0.214067	4.74774	2.05699e-06	2.49115e-05
ENSBTAG00000053097	NA	protein_coding	ENSBTAG00000053097	1364.75	1.0156	0.15623	6.50066	7.99682e-11	2.01401e-09
ENSBTAG00000006063	TMEM230	protein_coding	ENSBTAG00000006063	1553.24	1.01473	0.161734	6.27408	3.51708e-10	8.12668e-09
ENSBTAG00000039212	CTU1	protein_coding	ENSBTAG00000039212	69.3953	1.01382	0.279018	3.63354	0.000279557	0.0020491
ENSBTAG00000003052	PCSK7	protein_coding	ENSBTAG00000003052	666.965	1.01348	0.1495	6.77915	1.20885e-11	3.36467e-10
ENSBTAG00000021897	B4GALT3	protein_coding	ENSBTAG00000021897	499.268	1.01328	0.145896	6.94521	3.77909e-12	1.11587e-10
ENSBTAG00000015516	CCDC28A	protein_coding	ENSBTAG00000015516	306.89	1.01326	0.178448	5.6782	1.3612e-08	2.46149e-07
ENSBTAG00000008520	NFIC	protein_coding	ENSBTAG00000008520	43.9941	1.01313	0.358183	2.82854	0.0046761	0.0221723
ENSBTAG00000005275	PKIG	protein_coding	ENSBTAG00000005275	34.5983	1.01306	0.39764	2.54769	0.0108438	0.0434535
ENSBTAG00000007371	SCAMP1	protein_coding	ENSBTAG00000007371	538.468	1.01256	0.273748	3.69886	0.000216573	0.00164544
ENSBTAG00000019256	GLA	protein_coding	ENSBTAG00000019256	278.058	1.01199	0.246284	4.10905	3.97291e-05	0.000362821
ENSBTAG00000020311	USP20	protein_coding	ENSBTAG00000020311	599.623	1.01144	0.170035	5.94843	2.70732e-09	5.45851e-08
ENSBTAG00000008502	NA	protein_coding	ENSBTAG00000008502	44.9449	1.01089	0.339249	2.97979	0.00288447	0.014785
ENSBTAG00000010449	MOCS1	protein_coding	ENSBTAG00000010449	104.194	1.0085	0.284872	3.5402	0.000399827	0.00277817
ENSBTAG00000001903	C11H2orf50	protein_coding	ENSBTAG00000001903	46.4373	1.00787	0.354001	2.84709	0.00441215	0.0210921
ENSBTAG00000052055	PRSS35	protein_coding	ENSBTAG00000052055	1895.23	1.00771	0.214793	4.69155	2.7114e-06	3.2194e-05
ENSBTAG00000002015	RPS6KA6	protein_coding	ENSBTAG00000002015	203.593	1.00759	0.195227	5.16113	2.45459e-07	3.57315e-06
ENSBTAG00000018348	CBLL1	protein_coding	ENSBTAG00000018348	50.2702	1.00597	0.387908	2.59332	0.00950545	0.0391426
ENSBTAG00000000736	LRP8	protein_coding	ENSBTAG00000000736	452.452	1.00498	0.20379	4.93143	8.16294e-07	1.07149e-05
ENSBTAG00000050309	NA	lncRNA	ENSBTAG00000050309	97.6951	1.00476	0.272504	3.68713	0.000226798	0.00171151
ENSBTAG00000014793	C16H1orf112	protein_coding	ENSBTAG00000014793	327.614	1.00442	0.259674	3.86801	0.000109727	0.000906011
ENSBTAG00000021395	PSME1	protein_coding	ENSBTAG00000021395	5889.86	1.00392	0.107462	9.34207	9.44662e-21	5.85168e-19
ENSBTAG00000003543	KEAP1	protein_coding	ENSBTAG00000003543	927.776	1.00348	0.154855	6.4801	9.16642e-11	2.29665e-09
ENSBTAG00000021514	DNPEP	protein_coding	ENSBTAG00000021514	1299.57	1.00336	0.179849	5.57889	2.42061e-08	4.18986e-07
ENSBTAG00000000675	PGS1	protein_coding	ENSBTAG00000000675	694.933	1.00082	0.169632	5.89993	3.63663e-09	7.17323e-08
ENSBTAG00000006661	RALA	protein_coding	ENSBTAG00000006661	616.414	-1.0004	0.201944	-4.95385	7.27581e-07	9.61107e-06
ENSBTAG00000004565	NA	protein_coding	ENSBTAG00000004565	433.368	-1.00234	0.227214	-4.41144	1.02683e-05	0.000108081
ENSBTAG00000005129	CEP55	protein_coding	ENSBTAG00000005129	659.88	-1.0081	0.199575	-5.05126	4.38904e-07	6.09069e-06
ENSBTAG00000025477	KIF3A	protein_coding	ENSBTAG00000025477	1539.68	-1.00925	0.227345	-4.4393	9.02517e-06	9.61078e-05
ENSBTAG00000000341	ISOC1	protein_coding	ENSBTAG00000000341	267.584	-1.00932	0.192879	-5.23293	1.66847e-07	2.51427e-06
ENSBTAG00000001522	MTERF3	protein_coding	ENSBTAG00000001522	229.086	-1.00946	0.18251	-5.53095	3.18502e-08	5.41008e-07
ENSBTAG00000011268	NA	protein_coding	ENSBTAG00000011268	284.179	-1.01155	0.17319	-5.84067	5.19901e-09	9.94508e-08
ENSBTAG00000015117	GADD45GIP1	protein_coding	ENSBTAG00000015117	158.58	-1.01466	0.200248	-5.06702	4.04096e-07	5.63991e-06
ENSBTAG00000013136	EFCAB11	protein_coding	ENSBTAG00000013136	55.0023	-1.01668	0.322684	-3.15071	0.00162877	0.00910171
ENSBTAG00000011888	CCDC24	protein_coding	ENSBTAG00000011888	27.2238	-1.01679	0.395656	-2.56987	0.0101736	0.0414025
ENSBTAG00000021569	DDB1	protein_coding	ENSBTAG00000021569	5238.09	-1.017	0.125519	-8.10236	5.39011e-16	2.28093e-14
ENSBTAG00000012317	PNP	protein_coding	ENSBTAG00000012317	4497.1	-1.01773	0.143652	-7.08471	1.39336e-12	4.27914e-11
ENSBTAG00000011998	DUT	protein_coding	ENSBTAG00000011998	595.349	-1.0188	0.177457	-5.74113	9.40494e-09	1.7485e-07
ENSBTAG00000012861	KIF4A	protein_coding	ENSBTAG00000012861	340.028	-1.02018	0.158581	-6.43313	1.24999e-10	3.07368e-09
ENSBTAG00000001727	PRXL2B	protein_coding	ENSBTAG00000001727	169.965	-1.02022	0.262687	-3.88378	0.000102843	0.000856405
ENSBTAG00000030855	CHCHD6	protein_coding	ENSBTAG00000030855	29.1606	-1.02033	0.391532	-2.60598	0.00916115	0.0379198
ENSBTAG00000005355	BAG2	protein_coding	ENSBTAG00000005355	532.038	-1.02045	0.177581	-5.74642	9.1153e-09	1.69682e-07
ENSBTAG00000003328	TAMM41	protein_coding	ENSBTAG00000003328	60.9346	-1.02083	0.294222	-3.4696	0.000521239	0.00348059
ENSBTAG00000013166	SMYD2	protein_coding	ENSBTAG00000013166	227.249	-1.02169	0.187116	-5.4602	4.75596e-08	7.90326e-07
ENSBTAG00000009725	AOX1	protein_coding	ENSBTAG00000009725	2012.42	-1.02366	0.298097	-3.43398	0.000594797	0.00390901
ENSBTAG00000003242	ACAD9	protein_coding	ENSBTAG00000003242	209.22	-1.02381	0.212136	-4.82619	1.39167e-06	1.74945e-05
ENSBTAG00000017710	ECHS1	protein_coding	ENSBTAG00000017710	1134.49	-1.02536	0.16049	-6.38889	1.67097e-10	4.02056e-09
ENSBTAG00000010944	LRRC49	protein_coding	ENSBTAG00000010944	59.5406	-1.02558	0.343277	-2.9876	0.00281173	0.0144682
ENSBTAG00000050881	NA	protein_coding	ENSBTAG00000050881	74.2389	-1.02561	0.279527	-3.66911	0.000243394	0.00181417
ENSBTAG00000054306	NA	lncRNA	ENSBTAG00000054306	1581.32	-1.02589	0.238202	-4.3068	1.65633e-05	0.000165032
ENSBTAG00000001945	ARG2	protein_coding	ENSBTAG00000001945	499.211	-1.02683	0.16362	-6.27568	3.481e-10	8.05612e-09
ENSBTAG00000044159	C17H4orf33	protein_coding	ENSBTAG00000044159	84.2511	-1.02693	0.255577	-4.01807	5.86769e-05	0.000517987
ENSBTAG00000021069	PBK	protein_coding	ENSBTAG00000021069	427.385	-1.02697	0.217349	-4.72497	2.30144e-06	2.75737e-05
ENSBTAG00000031579	SGO2	protein_coding	ENSBTAG00000031579	468.812	-1.02825	0.181734	-5.65801	1.5314e-08	2.74878e-07
ENSBTAG00000049416	RAB20	protein_coding	ENSBTAG00000049416	198.628	-1.03071	0.2893	-3.56277	0.000366967	0.00258396
ENSBTAG00000025617	RPS4Y1	protein_coding	ENSBTAG00000025617	2525.97	-1.03147	0.183846	-5.61052	2.01717e-08	3.55066e-07
ENSBTAG00000006528	BBS9	protein_coding	ENSBTAG00000006528	53.0779	-1.03166	0.300595	-3.43207	0.000598998	0.0039313
ENSBTAG00000011463	MID1IP1	protein_coding	ENSBTAG00000011463	774.232	-1.03337	0.168254	-6.14171	8.16377e-10	1.78707e-08
ENSBTAG00000027446	RSU1	protein_coding	ENSBTAG00000027446	1110.19	-1.03547	0.181822	-5.69498	1.23389e-08	2.25933e-07
ENSBTAG00000013628	PHYKPL	protein_coding	ENSBTAG00000013628	66.8165	-1.03612	0.294014	-3.52403	0.000425031	0.00292815
ENSBTAG00000003929	PHF10	protein_coding	ENSBTAG00000003929	198.378	-1.03636	0.20715	-5.00295	5.64594e-07	7.61e-06
ENSBTAG00000016352	STX10	protein_coding	ENSBTAG00000016352	185.077	-1.03785	0.192881	-5.38077	7.41671e-08	1.18773e-06
ENSBTAG00000003066	NSA2	protein_coding	ENSBTAG00000003066	192.088	-1.03858	0.185383	-5.60234	2.11476e-08	3.71345e-07
ENSBTAG00000005907	NDUFB6	protein_coding	ENSBTAG00000005907	694.656	-1.03977	0.144355	-7.20284	5.89731e-13	1.88261e-11
ENSBTAG00000002082	MARCKS	protein_coding	ENSBTAG00000002082	90.2016	-1.04013	0.2969	-3.50329	0.000459543	0.00312305
ENSBTAG00000011190	FLNA	protein_coding	ENSBTAG00000011190	17549.1	-1.04025	0.143753	-7.23641	4.60706e-13	1.48703e-11
ENSBTAG00000051090	KLF13	protein_coding	ENSBTAG00000051090	43.5428	-1.04043	0.348887	-2.98213	0.00286253	0.0146897
ENSBTAG00000015309	CFAP300	protein_coding	ENSBTAG00000015309	91.1614	-1.04266	0.393948	-2.6467	0.00812809	0.0344958
ENSBTAG00000016726	KIF15	protein_coding	ENSBTAG00000016726	200.425	-1.04269	0.18867	-5.5265	3.2668e-08	5.52963e-07
ENSBTAG00000026909	NA	protein_coding	ENSBTAG00000026909	245.048	-1.04331	0.385438	-2.7068	0.00679345	0.0299492
ENSBTAG00000013825	BCAT1	protein_coding	ENSBTAG00000013825	580.619	-1.04444	0.3527	-2.96126	0.00306384	0.0155891
ENSBTAG00000048736	NA	lncRNA	ENSBTAG00000048736	30.4323	-1.04473	0.372983	-2.80102	0.00509421	0.0237266
ENSBTAG00000006716	PTGS1	protein_coding	ENSBTAG00000006716	808.156	-1.04571	0.31249	-3.34636	0.000818787	0.00514677
ENSBTAG00000001702	TMEM107	protein_coding	ENSBTAG00000001702	44.3774	-1.04841	0.332423	-3.15385	0.00161134	0.00901926
ENSBTAG00000012784	RACGAP1	protein_coding	ENSBTAG00000012784	908.159	-1.04929	0.201376	-5.2106	1.8823e-07	2.81611e-06
ENSBTAG00000046337	TUBB6	protein_coding	ENSBTAG00000046337	2180.23	-1.04952	0.216807	-4.84079	1.29325e-06	1.64131e-05
ENSBTAG00000000647	SELENOO	protein_coding	ENSBTAG00000000647	196.08	-1.05021	0.252083	-4.16612	3.09822e-05	0.000290598
ENSBTAG00000009641	MTHFD1	protein_coding	ENSBTAG00000009641	1502.32	-1.05143	0.140738	-7.47087	7.96639e-14	2.78766e-12
ENSBTAG00000043951	IMPA2	protein_coding	ENSBTAG00000043951	300.402	-1.05209	0.17812	-5.90666	3.49121e-09	6.92392e-08
ENSBTAG00000005269	CCNB2	protein_coding	ENSBTAG00000005269	366.729	-1.0526	0.184918	-5.69228	1.25352e-08	2.2924e-07
ENSBTAG00000050457	NA	protein_coding	ENSBTAG00000050457	98.4619	-1.05288	0.360407	-2.92136	0.00348508	0.0173444
ENSBTAG00000004398	IMMP2L	protein_coding	ENSBTAG00000004398	141.18	-1.05324	0.242004	-4.35217	1.348e-05	0.000138091
ENSBTAG00000048257	NA	protein_coding	ENSBTAG00000048257	147.147	-1.05455	0.24655	-4.27724	1.89223e-05	0.000186242
ENSBTAG00000018278	ATP5PO	protein_coding	ENSBTAG00000018278	3083.67	-1.05456	0.171155	-6.16141	7.21001e-10	1.59266e-08
ENSBTAG00000048620	NA	protein_coding	ENSBTAG00000048620	134.708	-1.0546	0.286748	-3.6778	0.000235258	0.00176165
ENSBTAG00000000404	NAXE	protein_coding	ENSBTAG00000000404	630.494	-1.05592	0.18721	-5.64028	1.69778e-08	3.03247e-07
ENSBTAG00000020281	NIN	protein_coding	ENSBTAG00000020281	1501.94	-1.05789	0.134925	-7.8406	4.48388e-15	1.78338e-13
ENSBTAG00000019026	EXTL2	protein_coding	ENSBTAG00000019026	172.701	-1.06539	0.30073	-3.54269	0.000396073	0.00275868
ENSBTAG00000053003	GPX4	protein_coding	ENSBTAG00000053003	2522.02	-1.06543	0.162485	-6.55711	5.48623e-11	1.40922e-09
ENSBTAG00000007116	ARRDC3	protein_coding	ENSBTAG00000007116	1256.36	-1.06625	0.200345	-5.32207	1.02595e-07	1.60588e-06
ENSBTAG00000013960	PSAT1	protein_coding	ENSBTAG00000013960	2447.97	-1.06866	0.231487	-4.6165	3.90263e-06	4.46274e-05
ENSBTAG00000004358	DARS2	protein_coding	ENSBTAG00000004358	113.035	-1.07165	0.24573	-4.3611	1.29412e-05	0.000132994
ENSBTAG00000000246	ME3	protein_coding	ENSBTAG00000000246	199.661	-1.07204	0.260255	-4.11921	3.80177e-05	0.000348943
ENSBTAG00000019072	PSD4	protein_coding	ENSBTAG00000019072	35.5239	-1.0725	0.397265	-2.69972	0.00693983	0.0304195
ENSBTAG00000009637	SLC12A2	protein_coding	ENSBTAG00000009637	23159.7	-1.07436	0.168212	-6.38696	1.69212e-10	4.06473e-09
ENSBTAG00000014038	CDKL2	protein_coding	ENSBTAG00000014038	430.035	-1.07721	0.144627	-7.44816	9.46476e-14	3.28194e-12
ENSBTAG00000013918	ADGRL3	protein_coding	ENSBTAG00000013918	1182.93	-1.07785	0.186457	-5.78068	7.4398e-09	1.39743e-07
ENSBTAG00000017681	RIN1	protein_coding	ENSBTAG00000017681	132.289	-1.07927	0.223435	-4.83036	1.36289e-06	1.7192e-05
ENSBTAG00000049308	GAS2L3	protein_coding	ENSBTAG00000049308	105.739	-1.07971	0.266753	-4.04759	5.17475e-05	0.000462424
ENSBTAG00000019419	NDUFS7	protein_coding	ENSBTAG00000019419	523.331	-1.07982	0.153681	-7.02637	2.11981e-12	6.38884e-11
ENSBTAG00000013208	SLC25A4	protein_coding	ENSBTAG00000013208	611.314	-1.0809	0.175613	-6.15501	7.50704e-10	1.65576e-08
ENSBTAG00000021724	PDHB	protein_coding	ENSBTAG00000021724	1282.89	-1.08186	0.202541	-5.34145	9.22075e-08	1.45267e-06
ENSBTAG00000049035	C8orf89	protein_coding	ENSBTAG00000049035	205.567	-1.08293	0.235535	-4.59772	4.27131e-06	4.83495e-05
ENSBTAG00000004739	SLC18A2	protein_coding	ENSBTAG00000004739	143.634	-1.08355	0.380986	-2.84406	0.00445422	0.021259
ENSBTAG00000004268	TRAPPC5	protein_coding	ENSBTAG00000004268	194.67	-1.08687	0.225877	-4.81177	1.49598e-06	1.8741e-05
ENSBTAG00000002194	MYZAP	protein_coding	ENSBTAG00000002194	306.11	-1.08912	0.190711	-5.71086	1.12404e-08	2.06599e-07
ENSBTAG00000016335	NPM3	protein_coding	ENSBTAG00000016335	108.683	-1.09564	0.302467	-3.62236	0.000291928	0.00212267
ENSBTAG00000006548	MCCC1	protein_coding	ENSBTAG00000006548	429.731	-1.09726	0.158908	-6.90501	5.02003e-12	1.47035e-10
ENSBTAG00000002402	IGF2R	protein_coding	ENSBTAG00000002402	1539.43	-1.0982	0.198659	-5.52806	3.2379e-08	5.48709e-07
ENSBTAG00000010661	DPYSL3	protein_coding	ENSBTAG00000010661	490.235	-1.09873	0.343062	-3.20271	0.00136139	0.00787668
ENSBTAG00000000317	MAPK8IP1	protein_coding	ENSBTAG00000000317	175.157	-1.09928	0.205173	-5.35783	8.42284e-08	1.33563e-06
ENSBTAG00000017722	F5	protein_coding	ENSBTAG00000017722	816.465	-1.10308	0.301258	-3.66157	0.000250675	0.00186177
ENSBTAG00000031837	IMPDH2	protein_coding	ENSBTAG00000031837	2718.17	-1.10363	0.134679	-8.1945	2.51644e-16	1.10006e-14
ENSBTAG00000016048	CPT1B	protein_coding	ENSBTAG00000016048	35.2953	-1.10445	0.387225	-2.85223	0.00434138	0.0208229
ENSBTAG00000003100	SMTN	protein_coding	ENSBTAG00000003100	49.3773	-1.10509	0.378643	-2.91855	0.00351659	0.0174701
ENSBTAG00000052842	NA	protein_coding	ENSBTAG00000052842	34.6678	-1.10535	0.356129	-3.1038	0.00191051	0.0103968
ENSBTAG00000045628	C10H15orf61	protein_coding	ENSBTAG00000045628	25.0356	-1.10948	0.396017	-2.80161	0.00508485	0.0237168
ENSBTAG00000011832	ALDH18A1	protein_coding	ENSBTAG00000011832	1132.65	-1.10991	0.231797	-4.78829	1.68211e-06	2.08929e-05
ENSBTAG00000015807	GALT	protein_coding	ENSBTAG00000015807	184.893	-1.11203	0.218706	-5.08458	3.68449e-07	5.17214e-06
ENSBTAG00000012096	BCKDHB	protein_coding	ENSBTAG00000012096	470.018	-1.11249	0.207947	-5.34986	8.80238e-08	1.38976e-06
ENSBTAG00000019023	NANS	protein_coding	ENSBTAG00000019023	961.837	-1.11491	0.1495	-7.45755	8.81436e-14	3.07699e-12
ENSBTAG00000021677	TRIM37	protein_coding	ENSBTAG00000021677	421.312	-1.11572	0.178366	-6.25526	3.96859e-10	9.09777e-09
ENSBTAG00000016045	TRIB2	protein_coding	ENSBTAG00000016045	43.1078	-1.11588	0.330993	-3.37132	0.000748076	0.00476784
ENSBTAG00000008921	NEXN	protein_coding	ENSBTAG00000008921	379.747	-1.11605	0.316459	-3.52667	0.000420816	0.00290186
ENSBTAG00000017616	ADSSL1	protein_coding	ENSBTAG00000017616	100.714	-1.11791	0.286451	-3.90262	9.51572e-05	0.000799771
ENSBTAG00000008167	TTC3	protein_coding	ENSBTAG00000008167	836.861	-1.11911	0.199188	-5.61834	1.92795e-08	3.40597e-07
ENSBTAG00000011027	PTGR1	protein_coding	ENSBTAG00000011027	245.292	-1.11915	0.340162	-3.29005	0.00100171	0.00607576
ENSBTAG00000011095	FAR2	protein_coding	ENSBTAG00000011095	135.678	-1.1221	0.338159	-3.31828	0.000905748	0.00558922
ENSBTAG00000023106	NA	protein_coding	ENSBTAG00000023106	235.303	-1.12258	0.200125	-5.60941	2.03021e-08	3.5693e-07
ENSBTAG00000009383	KIF11	protein_coding	ENSBTAG00000009383	659.429	-1.12261	0.179295	-6.26124	3.81937e-10	8.78335e-09
ENSBTAG00000020980	CAT	protein_coding	ENSBTAG00000020980	2364.06	-1.12345	0.128568	-8.7382	2.36861e-18	1.25381e-16
ENSBTAG00000007390	VAT1	protein_coding	ENSBTAG00000007390	168.696	-1.12407	0.239814	-4.68727	2.76877e-06	3.2795e-05
ENSBTAG00000040098	NA	protein_coding	ENSBTAG00000040098	271.369	-1.12629	0.222204	-5.06874	4.00463e-07	5.59457e-06
ENSBTAG00000007988	STX2	protein_coding	ENSBTAG00000007988	871.593	-1.12831	0.138196	-8.16455	3.22644e-16	1.38547e-14
ENSBTAG00000022067	FAM216A	protein_coding	ENSBTAG00000022067	37.9502	-1.12917	0.343286	-3.2893	0.00100437	0.00608684
ENSBTAG00000021449	DCAF13	protein_coding	ENSBTAG00000021449	772.068	-1.13272	0.165931	-6.82645	8.70425e-12	2.46034e-10
ENSBTAG00000008135	SLIRP	protein_coding	ENSBTAG00000008135	551.047	-1.13312	0.166172	-6.81897	9.16981e-12	2.58191e-10
ENSBTAG00000033367	DDO	protein_coding	ENSBTAG00000033367	19.9787	-1.13407	0.45395	-2.49824	0.0124813	0.0486976
ENSBTAG00000031802	SPATA16	protein_coding	ENSBTAG00000031802	77.3874	-1.13418	0.404147	-2.80637	0.00501038	0.0234975
ENSBTAG00000016504	AGAP1	protein_coding	ENSBTAG00000016504	124.824	-1.13423	0.230587	-4.91888	8.70423e-07	1.13537e-05
ENSBTAG00000030973	TUBA1D	protein_coding	ENSBTAG00000030973	46.9143	-1.13444	0.395156	-2.87085	0.00409366	0.0197847
ENSBTAG00000054562	NA	lncRNA	ENSBTAG00000054562	65.4599	-1.1359	0.346112	-3.28189	0.00103114	0.0062335
ENSBTAG00000017407	HSF2BP	protein_coding	ENSBTAG00000017407	73.8848	-1.13622	0.281202	-4.0406	5.33153e-05	0.000474976
ENSBTAG00000014784	NT5DC2	protein_coding	ENSBTAG00000014784	241.031	-1.13728	0.315801	-3.60125	0.000316693	0.00227809
ENSBTAG00000009663	YBX3	protein_coding	ENSBTAG00000009663	307.533	-1.13775	0.211648	-5.37569	7.62892e-08	1.21637e-06
ENSBTAG00000013982	UACA	protein_coding	ENSBTAG00000013982	3000.37	-1.13785	0.274423	-4.14632	3.37857e-05	0.000313061
ENSBTAG00000013036	YDJC	protein_coding	ENSBTAG00000013036	27.1866	-1.14415	0.389446	-2.93788	0.00330469	0.0165884
ENSBTAG00000006795	GCSH	protein_coding	ENSBTAG00000006795	27.894	-1.14513	0.456076	-2.51083	0.0120449	0.0472735
ENSBTAG00000018616	IPO11	protein_coding	ENSBTAG00000018616	454.755	-1.14791	0.154109	-7.44867	9.4285e-14	3.28194e-12
ENSBTAG00000012994	LOX	protein_coding	ENSBTAG00000012994	1403.77	-1.14894	0.173893	-6.60717	3.91741e-11	1.02935e-09
ENSBTAG00000000626	STK32A	protein_coding	ENSBTAG00000000626	67.7558	-1.14927	0.453107	-2.53642	0.0111994	0.0446289
ENSBTAG00000004933	KLHDC2	protein_coding	ENSBTAG00000004933	760.729	-1.15009	0.13068	-8.80079	1.35853e-18	7.35173e-17
ENSBTAG00000002747	ABCA5	protein_coding	ENSBTAG00000002747	273.928	-1.1507	0.255105	-4.5107	6.46139e-06	7.12024e-05
ENSBTAG00000013810	GABBR2	protein_coding	ENSBTAG00000013810	74.8226	-1.15169	0.366664	-3.14101	0.00168366	0.00935816
ENSBTAG00000008180	SPDL1	protein_coding	ENSBTAG00000008180	338.952	-1.15213	0.191779	-6.00757	1.88323e-09	3.91632e-08
ENSBTAG00000019470	NEK6	protein_coding	ENSBTAG00000019470	1736.43	-1.15566	0.125583	-9.20234	3.50253e-20	2.08108e-18
ENSBTAG00000009830	PLEKHB1	protein_coding	ENSBTAG00000009830	506.261	-1.15799	0.226151	-5.12042	3.04861e-07	4.3594e-06
ENSBTAG00000011101	EML6	protein_coding	ENSBTAG00000011101	350.876	-1.15879	0.207676	-5.57981	2.40782e-08	4.17767e-07
ENSBTAG00000011527	NT5C	protein_coding	ENSBTAG00000011527	415.111	-1.163	0.206809	-5.62355	1.87074e-08	3.31697e-07
ENSBTAG00000000067	SDF2L1	protein_coding	ENSBTAG00000000067	182.417	-1.16612	0.245775	-4.74467	2.08846e-06	2.52088e-05
ENSBTAG00000014574	CFAP43	protein_coding	ENSBTAG00000014574	17.2907	-1.16858	0.456847	-2.55793	0.0105298	0.0424957
ENSBTAG00000017138	TMEM71	protein_coding	ENSBTAG00000017138	51.7003	-1.16882	0.336954	-3.46878	0.000522832	0.00348802
ENSBTAG00000054656	PAIP2B	protein_coding	ENSBTAG00000054656	423.632	-1.16909	0.228392	-5.11876	3.07554e-07	4.388e-06
ENSBTAG00000053910	C17orf58	protein_coding	ENSBTAG00000053910	48.5773	-1.16989	0.37272	-3.1388	0.00169642	0.0094147
ENSBTAG00000004806	PHKB	protein_coding	ENSBTAG00000004806	904.833	-1.17186	0.166503	-7.03804	1.9496e-12	5.92491e-11
ENSBTAG00000018638	CC2D2A	protein_coding	ENSBTAG00000018638	51.8286	-1.17215	0.343051	-3.41684	0.000633521	0.00414107
ENSBTAG00000018405	MARS	protein_coding	ENSBTAG00000018405	1804.28	-1.17218	0.181744	-6.44964	1.12117e-10	2.7899e-09
ENSBTAG00000021668	METTL4	protein_coding	ENSBTAG00000021668	93.8201	-1.17437	0.240081	-4.89155	1.00046e-06	1.29225e-05
ENSBTAG00000008614	CCDC155	protein_coding	ENSBTAG00000008614	39.6051	-1.17569	0.349252	-3.36632	0.000761773	0.00484242
ENSBTAG00000003727	SH3KBP1	protein_coding	ENSBTAG00000003727	167.33	-1.17653	0.263507	-4.46487	8.01164e-06	8.6134e-05
ENSBTAG00000021282	SGCE	protein_coding	ENSBTAG00000021282	518.117	-1.1793	0.351536	-3.35471	0.00079449	0.00503062
ENSBTAG00000032281	NA	protein_coding	ENSBTAG00000032281	607.751	-1.18072	0.229778	-5.13851	2.76928e-07	4.00322e-06
ENSBTAG00000000838	CCDC88C	protein_coding	ENSBTAG00000000838	148.3	-1.18132	0.28054	-4.21088	2.54381e-05	0.00024314
ENSBTAG00000055011	FAM200B	protein_coding	ENSBTAG00000055011	52.1734	-1.18182	0.325561	-3.6301	0.000283315	0.00207247
ENSBTAG00000049167	NA	protein_coding	ENSBTAG00000049167	5156.68	-1.1822	0.194627	-6.0742	1.2461e-09	2.67149e-08
ENSBTAG00000043558	ND1	protein_coding	ENSBTAG00000043558	6453.59	-1.18327	0.235709	-5.02006	5.16545e-07	7.02743e-06
ENSBTAG00000019075	METAP1D	protein_coding	ENSBTAG00000019075	62.0439	-1.18516	0.356504	-3.32441	0.000886065	0.00549338
ENSBTAG00000022991	NBEA	protein_coding	ENSBTAG00000022991	41.1621	-1.18526	0.430972	-2.75021	0.0059557	0.0269916
ENSBTAG00000018460	ADAMTS16	protein_coding	ENSBTAG00000018460	159.279	-1.19067	0.268462	-4.43516	9.20033e-06	9.7616e-05
ENSBTAG00000039242	ZNF10	protein_coding	ENSBTAG00000039242	18.4076	-1.19308	0.479357	-2.48891	0.0128136	0.0498205
ENSBTAG00000039090	MAGEH1	protein_coding	ENSBTAG00000039090	101.493	-1.19364	0.241953	-4.93335	8.0832e-07	1.06294e-05
ENSBTAG00000006489	MYO5A	protein_coding	ENSBTAG00000006489	1731.45	-1.19405	0.144924	-8.23914	1.73447e-16	7.76881e-15
ENSBTAG00000031919	SLC35E3	protein_coding	ENSBTAG00000031919	176.856	-1.19414	0.243647	-4.90111	9.52971e-07	1.2342e-05
ENSBTAG00000001092	PHOSPHO2	protein_coding	ENSBTAG00000001092	145.268	-1.1997	0.204873	-5.85584	4.74592e-09	9.16265e-08
ENSBTAG00000010178	PTPRD	protein_coding	ENSBTAG00000010178	97.2797	-1.20153	0.457359	-2.62712	0.00861121	0.0361457
ENSBTAG00000021979	EEF1B2	protein_coding	ENSBTAG00000021979	5473.53	-1.2027	0.133998	-8.97549	2.82085e-19	1.59159e-17
ENSBTAG00000048666	HIST1H3F	protein_coding	ENSBTAG00000048666	309.303	-1.20368	0.187565	-6.41741	1.38614e-10	3.37991e-09
ENSBTAG00000016664	SLC2A4RG	protein_coding	ENSBTAG00000016664	53.0002	-1.20451	0.325669	-3.69857	0.000216817	0.00164557
ENSBTAG00000007079	LCP1	protein_coding	ENSBTAG00000007079	1009.48	-1.20454	0.261285	-4.61009	4.02502e-06	4.59547e-05
ENSBTAG00000022293	CSKMT	protein_coding	ENSBTAG00000022293	297.848	-1.20645	0.240026	-5.02634	4.99922e-07	6.82679e-06
ENSBTAG00000014906	VCAN	protein_coding	ENSBTAG00000014906	531.405	-1.20809	0.378409	-3.19254	0.00141028	0.00809201
ENSBTAG00000010774	NUSAP1	protein_coding	ENSBTAG00000010774	226.85	-1.20833	0.200986	-6.01199	1.83263e-09	3.822e-08
ENSBTAG00000015107	SLC16A1	protein_coding	ENSBTAG00000015107	9485.19	-1.20856	0.238977	-5.05724	4.25369e-07	5.92893e-06
ENSBTAG00000001505	GRK4	protein_coding	ENSBTAG00000001505	108.279	-1.20987	0.248204	-4.87451	1.09078e-06	1.40517e-05
ENSBTAG00000002179	C10H15orf41	protein_coding	ENSBTAG00000002179	75.1445	-1.21332	0.280073	-4.33215	1.47662e-05	0.00014948
ENSBTAG00000018164	FNDC4	protein_coding	ENSBTAG00000018164	144.749	-1.21501	0.254385	-4.77627	1.78573e-06	2.19737e-05
ENSBTAG00000014991	PARD3	protein_coding	ENSBTAG00000014991	2929.43	-1.2152	0.180984	-6.71441	1.88832e-11	5.12842e-10
ENSBTAG00000053188	NA	protein_coding	ENSBTAG00000053188	68.6886	-1.21604	0.291782	-4.16762	3.07793e-05	0.000288881
ENSBTAG00000053742	NA	lncRNA	ENSBTAG00000053742	27.0287	-1.21939	0.387844	-3.14403	0.0016664	0.00927285
ENSBTAG00000006393	FECH	protein_coding	ENSBTAG00000006393	418.051	-1.21974	0.28505	-4.27903	1.87708e-05	0.000185001
ENSBTAG00000031012	PIGK	protein_coding	ENSBTAG00000031012	889.416	-1.2203	0.16392	-7.44451	9.73083e-14	3.36465e-12
ENSBTAG00000000199	PDP1	protein_coding	ENSBTAG00000000199	2988.42	-1.22089	0.193341	-6.31471	2.70667e-10	6.32439e-09
ENSBTAG00000005203	C1H3orf33	protein_coding	ENSBTAG00000005203	50.5596	-1.22154	0.328312	-3.72066	0.000198702	0.00152962
ENSBTAG00000035782	METTL22	protein_coding	ENSBTAG00000035782	248.313	-1.22215	0.265236	-4.60776	4.07024e-06	4.62895e-05
ENSBTAG00000011885	NNT	protein_coding	ENSBTAG00000011885	1099.45	-1.22234	0.141854	-8.61691	6.87835e-18	3.48879e-16
ENSBTAG00000031572	IFT80	protein_coding	ENSBTAG00000031572	461.56	-1.22283	0.152323	-8.02788	9.91681e-16	4.08949e-14
ENSBTAG00000009618	NEK2	protein_coding	ENSBTAG00000009618	325.375	-1.22383	0.268332	-4.56088	5.09397e-06	5.70846e-05
ENSBTAG00000008730	SFXN4	protein_coding	ENSBTAG00000008730	165.066	-1.22593	0.229501	-5.34173	9.20653e-08	1.452e-06
ENSBTAG00000053792	HIST1H2AG	protein_coding	ENSBTAG00000053792	224.341	-1.22933	0.208823	-5.88694	3.9341e-09	7.69741e-08
ENSBTAG00000007141	GULP1	protein_coding	ENSBTAG00000007141	182.574	-1.23437	0.225753	-5.46776	4.55767e-08	7.5824e-07
ENSBTAG00000039709	PARPBP	protein_coding	ENSBTAG00000039709	290.503	-1.23769	0.206013	-6.00782	1.88037e-09	3.91595e-08
ENSBTAG00000014405	OSBPL6	protein_coding	ENSBTAG00000014405	113.25	-1.23814	0.27111	-4.56691	4.94957e-06	5.55948e-05
ENSBTAG00000010007	MAPK13	protein_coding	ENSBTAG00000010007	226.79	-1.24126	0.215626	-5.75653	8.58592e-09	1.60237e-07
ENSBTAG00000015892	NDUFB4	protein_coding	ENSBTAG00000015892	281.794	-1.24138	0.200784	-6.18266	6.30288e-10	1.40939e-08
ENSBTAG00000005431	LMCD1	protein_coding	ENSBTAG00000005431	35.0379	-1.24159	0.370274	-3.35315	0.00079897	0.00505239
ENSBTAG00000002398	ZNF567	protein_coding	ENSBTAG00000002398	35.5819	-1.24238	0.353213	-3.51736	0.000435856	0.00298718
ENSBTAG00000038051	NA	protein_coding	ENSBTAG00000038051	304.139	-1.24565	0.208898	-5.96294	2.47734e-09	5.03668e-08
ENSBTAG00000005373	TPM1	protein_coding	ENSBTAG00000005373	42414.9	-1.24647	0.120084	-10.38	3.05659e-25	2.3922e-23
ENSBTAG00000004556	SLC2A3	protein_coding	ENSBTAG00000004556	240.976	-1.24653	0.317272	-3.92891	8.53326e-05	0.000727389
ENSBTAG00000013735	TBCE	protein_coding	ENSBTAG00000013735	840.688	-1.24792	0.148568	-8.39962	4.47925e-17	2.11703e-15
ENSBTAG00000013491	EML1	protein_coding	ENSBTAG00000013491	173.527	-1.25102	0.301628	-4.14757	3.36025e-05	0.000311561
ENSBTAG00000037559	CYP2C18	protein_coding	ENSBTAG00000037559	32.6107	-1.2514	0.418725	-2.9886	0.00280262	0.0144366
ENSBTAG00000020225	TBXAS1	protein_coding	ENSBTAG00000020225	95.7257	-1.25189	0.313955	-3.98748	6.67796e-05	0.0005828
ENSBTAG00000000281	MND1	protein_coding	ENSBTAG00000000281	87.6763	-1.2527	0.254896	-4.91456	8.8982e-07	1.1555e-05
ENSBTAG00000046699	STAT4	protein_coding	ENSBTAG00000046699	24.5293	-1.25283	0.397852	-3.14898	0.0016384	0.00914503
ENSBTAG00000002979	PIK3R3	protein_coding	ENSBTAG00000002979	60.024	-1.25788	0.385236	-3.26521	0.00109382	0.00654451
ENSBTAG00000014370	NETO2	protein_coding	ENSBTAG00000014370	261.479	-1.25818	0.183341	-6.8625	6.76652e-12	1.9505e-10
ENSBTAG00000009218	ANLN	protein_coding	ENSBTAG00000009218	1892.29	-1.25905	0.118475	-10.6271	2.22962e-26	1.8234e-24
ENSBTAG00000007247	NUF2	protein_coding	ENSBTAG00000007247	324.807	-1.2652	0.201522	-6.27825	3.42398e-10	7.93677e-09
ENSBTAG00000051376	NA	protein_coding	ENSBTAG00000051376	43.2254	-1.26548	0.325459	-3.8883	0.000100948	0.000842124
ENSBTAG00000020313	FNBP1	protein_coding	ENSBTAG00000020313	70.1119	-1.26678	0.323468	-3.91624	8.99395e-05	0.000761634
ENSBTAG00000019958	NXNL2	protein_coding	ENSBTAG00000019958	23.1815	-1.26935	0.427165	-2.97157	0.00296281	0.0151226
ENSBTAG00000018157	IFT172	protein_coding	ENSBTAG00000018157	39.1656	-1.26941	0.381908	-3.32387	0.000887779	0.0054973
ENSBTAG00000004256	ODC1	protein_coding	ENSBTAG00000004256	5443.5	-1.26943	0.223769	-5.67295	1.40361e-08	2.53503e-07
ENSBTAG00000048958	NA	protein_coding	ENSBTAG00000048958	38.9484	-1.27282	0.374619	-3.39764	0.000679693	0.00438577
ENSBTAG00000024334	NA	protein_coding	ENSBTAG00000024334	38.451	-1.27412	0.391151	-3.25736	0.00112454	0.00671172
ENSBTAG00000005432	CAPG	protein_coding	ENSBTAG00000005432	2413.6	-1.27793	0.221793	-5.76184	8.32025e-09	1.55879e-07
ENSBTAG00000016512	TTC21B	protein_coding	ENSBTAG00000016512	781.27	-1.27831	0.193723	-6.59868	4.14847e-11	1.08614e-09
ENSBTAG00000052365	NA	lncRNA	ENSBTAG00000052365	22.1209	-1.27897	0.453652	-2.81929	0.00481303	0.0226938
ENSBTAG00000022150	MXRA5	protein_coding	ENSBTAG00000022150	21.0509	-1.28184	0.449516	-2.8516	0.00434995	0.0208502
ENSBTAG00000012582	IARS2	protein_coding	ENSBTAG00000012582	4329.19	-1.28604	0.156931	-8.19492	2.50762e-16	1.0995e-14
ENSBTAG00000030667	CCDC114	protein_coding	ENSBTAG00000030667	24.9861	-1.28989	0.421304	-3.06167	0.00220105	0.0117193
ENSBTAG00000002880	SORBS1	protein_coding	ENSBTAG00000002880	212.008	-1.29343	0.298283	-4.33626	1.44928e-05	0.000147121
ENSBTAG00000000875	CEP131	protein_coding	ENSBTAG00000000875	274.508	-1.29358	0.169294	-7.64103	2.15493e-14	8.0641e-13
ENSBTAG00000003222	ASNS	protein_coding	ENSBTAG00000003222	1764.35	-1.29985	0.249875	-5.20203	1.97129e-07	2.94318e-06
ENSBTAG00000013100	SPAG5	protein_coding	ENSBTAG00000013100	233.804	-1.30289	0.230358	-5.65595	1.54985e-08	2.77846e-07
ENSBTAG00000009198	ASB9	protein_coding	ENSBTAG00000009198	64.1318	-1.30423	0.393669	-3.313	0.00092301	0.00567717
ENSBTAG00000054996	NA	lncRNA	ENSBTAG00000054996	59.5625	-1.3074	0.302195	-4.32634	1.51609e-05	0.000152626
ENSBTAG00000005072	CUBN	protein_coding	ENSBTAG00000005072	33.3509	-1.30941	0.419013	-3.12497	0.0017782	0.00977911
ENSBTAG00000015221	PCCB	protein_coding	ENSBTAG00000015221	1194.57	-1.30986	0.15159	-8.64081	5.5815e-18	2.8812e-16
ENSBTAG00000039719	PHGDH	protein_coding	ENSBTAG00000039719	832.46	-1.31009	0.212303	-6.17086	6.79198e-10	1.50488e-08
ENSBTAG00000006987	CERS3	protein_coding	ENSBTAG00000006987	26.1301	-1.31415	0.509131	-2.58116	0.00984677	0.0402413
ENSBTAG00000012015	FSIP1	protein_coding	ENSBTAG00000012015	12.0266	-1.31503	0.504915	-2.60446	0.0092019	0.038033
ENSBTAG00000038617	SH3D21	protein_coding	ENSBTAG00000038617	228.953	-1.31966	0.237807	-5.54927	2.86861e-08	4.90122e-07
ENSBTAG00000010758	SMIM5	protein_coding	ENSBTAG00000010758	68.948	-1.32365	0.285708	-4.63289	3.60604e-06	4.16612e-05
ENSBTAG00000017354	MPP7	protein_coding	ENSBTAG00000017354	327.011	-1.32622	0.207696	-6.38541	1.70936e-10	4.09261e-09
ENSBTAG00000017810	EFHC1	protein_coding	ENSBTAG00000017810	309.546	-1.3264	0.264548	-5.01384	5.33553e-07	7.23851e-06
ENSBTAG00000003496	AIG1	protein_coding	ENSBTAG00000003496	36.6911	-1.32657	0.378731	-3.50267	0.000460618	0.0031284
ENSBTAG00000039688	RFLNA	protein_coding	ENSBTAG00000039688	94.313	-1.32732	0.279073	-4.75619	1.97277e-06	2.40257e-05
ENSBTAG00000016555	TRPT1	protein_coding	ENSBTAG00000016555	61.0149	-1.32821	0.296414	-4.48094	7.43163e-06	8.03732e-05
ENSBTAG00000051862	NA	protein_coding	ENSBTAG00000051862	47.404	-1.33046	0.384111	-3.46375	0.000532696	0.00355058
ENSBTAG00000008155	SUN3	protein_coding	ENSBTAG00000008155	12.961	-1.33145	0.500534	-2.66005	0.00781287	0.0333916
ENSBTAG00000031891	NLGN1	protein_coding	ENSBTAG00000031891	33.4958	-1.33275	0.475614	-2.80218	0.00507587	0.0236977
ENSBTAG00000004415	NA	protein_coding	ENSBTAG00000004415	227.106	-1.33308	0.277138	-4.81017	1.50799e-06	1.88457e-05
ENSBTAG00000027764	EID1	protein_coding	ENSBTAG00000027764	204.483	-1.33366	0.21954	-6.07478	1.2416e-09	2.66579e-08
ENSBTAG00000012030	TTLL1	protein_coding	ENSBTAG00000012030	195.632	-1.33459	0.238246	-5.60174	2.12214e-08	3.72193e-07
ENSBTAG00000036028	BEX2	protein_coding	ENSBTAG00000036028	130.019	-1.3388	0.239786	-5.58331	2.35978e-08	4.09921e-07
ENSBTAG00000005377	SOSTDC1	protein_coding	ENSBTAG00000005377	16.2659	-1.34272	0.531569	-2.52596	0.0115383	0.0457167
ENSBTAG00000018657	ATP13A5	protein_coding	ENSBTAG00000018657	15.716	-1.34649	0.533257	-2.52502	0.011569	0.045801
ENSBTAG00000022382	TMEM218	protein_coding	ENSBTAG00000022382	60.95	-1.34715	0.332823	-4.04763	5.17383e-05	0.000462424
ENSBTAG00000046900	GGT1	protein_coding	ENSBTAG00000046900	66.8948	-1.3574	0.429559	-3.15998	0.0015778	0.00887975
ENSBTAG00000013761	STMN1	protein_coding	ENSBTAG00000013761	362.69	-1.35863	0.280485	-4.84387	1.27337e-06	1.61749e-05
ENSBTAG00000046637	ZBED2	protein_coding	ENSBTAG00000046637	32.7801	-1.35876	0.417803	-3.25214	0.00114538	0.00682215
ENSBTAG00000002585	SLC16A2	protein_coding	ENSBTAG00000002585	151.791	-1.35901	0.439662	-3.09103	0.0019946	0.0107698
ENSBTAG00000006821	PECR	protein_coding	ENSBTAG00000006821	415.011	-1.36431	0.212178	-6.43002	1.27584e-10	3.12667e-09
ENSBTAG00000007534	GGH	protein_coding	ENSBTAG00000007534	50.6291	-1.3698	0.315937	-4.33568	1.45307e-05	0.000147403
ENSBTAG00000043584	MT-ATP6	protein_coding	ENSBTAG00000043584	3390.81	-1.37069	0.475877	-2.88035	0.00397229	0.0193018
ENSBTAG00000000042	PYCR1	protein_coding	ENSBTAG00000000042	309.848	-1.37101	0.232282	-5.90235	3.58355e-09	7.07812e-08
ENSBTAG00000040053	MYH6	protein_coding	ENSBTAG00000040053	35.1949	-1.37128	0.36993	-3.70687	0.000209833	0.00159923
ENSBTAG00000025448	IZUMO4	protein_coding	ENSBTAG00000025448	13.134	-1.37482	0.485036	-2.83448	0.00459006	0.0218144
ENSBTAG00000014791	CTH	protein_coding	ENSBTAG00000014791	142.241	-1.37624	0.325368	-4.22978	2.33921e-05	0.000225659
ENSBTAG00000004266	DDX25	protein_coding	ENSBTAG00000004266	24.1505	-1.37796	0.43122	-3.1955	0.00139587	0.00802516
ENSBTAG00000007066	TMTC4	protein_coding	ENSBTAG00000007066	1174.67	-1.37886	0.176136	-7.82838	4.94202e-15	1.9339e-13
ENSBTAG00000026704	CENPW	protein_coding	ENSBTAG00000026704	71.0714	-1.38179	0.324457	-4.25877	2.05554e-05	0.000200822
ENSBTAG00000016746	UBE2C	protein_coding	ENSBTAG00000016746	366.787	-1.38297	0.259497	-5.32943	9.85204e-08	1.54543e-06
ENSBTAG00000019262	TOP2A	protein_coding	ENSBTAG00000019262	2297.18	-1.38495	0.187653	-7.38038	1.57839e-13	5.34339e-12
ENSBTAG00000020371	ACOT8	protein_coding	ENSBTAG00000020371	347.252	-1.3874	0.205515	-6.75086	1.46969e-11	4.05194e-10
ENSBTAG00000023938	CENPA	protein_coding	ENSBTAG00000023938	17.7191	-1.39157	0.492746	-2.82412	0.00474113	0.0224153
ENSBTAG00000007142	CPPED1	protein_coding	ENSBTAG00000007142	91.9646	-1.39921	0.436526	-3.20533	0.00134908	0.00782102
ENSBTAG00000043561	COX1	protein_coding	ENSBTAG00000043561	114415	-1.40176	0.219824	-6.37673	1.80907e-10	4.31715e-09
ENSBTAG00000021836	TCEA2	protein_coding	ENSBTAG00000021836	21.9537	-1.40508	0.420618	-3.34053	0.000836201	0.0052361
ENSBTAG00000020100	NA	protein_coding	ENSBTAG00000020100	631.24	-1.40863	0.203763	-6.91311	4.74158e-12	1.39441e-10
ENSBTAG00000017461	SLC16A3	protein_coding	ENSBTAG00000017461	175.617	-1.40887	0.204509	-6.88903	5.61742e-12	1.63545e-10
ENSBTAG00000047608	MRPS22	protein_coding	ENSBTAG00000047608	461.238	-1.41168	0.213655	-6.60731	3.91364e-11	1.02935e-09
ENSBTAG00000008758	KIF20A	protein_coding	ENSBTAG00000008758	588.599	-1.41377	0.194118	-7.28305	3.26366e-13	1.06762e-11
ENSBTAG00000007932	HCK	protein_coding	ENSBTAG00000007932	188.058	-1.42172	0.37129	-3.82913	0.000128599	0.00104524
ENSBTAG00000017554	RTN4IP1	protein_coding	ENSBTAG00000017554	170.86	-1.42589	0.238595	-5.97618	2.28424e-09	4.68334e-08
ENSBTAG00000054340	NA	protein_coding	ENSBTAG00000054340	86.7322	-1.42728	0.266715	-5.35133	8.73125e-08	1.38153e-06
ENSBTAG00000004412	TMPRSS11F	protein_coding	ENSBTAG00000004412	3.44884	-1.43391	0.569643	-2.51721	0.0118289	0.0466017
ENSBTAG00000014439	KMO	protein_coding	ENSBTAG00000014439	2285	-1.43571	0.255526	-5.61862	1.92489e-08	3.40469e-07
ENSBTAG00000002624	PSTPIP2	protein_coding	ENSBTAG00000002624	43.4733	-1.43919	0.353063	-4.0763	4.57587e-05	0.000413733
ENSBTAG00000006529	PDSS1	protein_coding	ENSBTAG00000006529	131.252	-1.44048	0.231762	-6.21533	5.12176e-10	1.16314e-08
ENSBTAG00000011412	LAMB1	protein_coding	ENSBTAG00000011412	8434.79	-1.44067	0.125413	-11.4874	1.5264e-30	1.50134e-28
ENSBTAG00000047461	NA	protein_coding	ENSBTAG00000047461	29.0257	-1.45655	0.407659	-3.57297	0.000352955	0.00250267
ENSBTAG00000018463	VIM	protein_coding	ENSBTAG00000018463	15758.9	-1.45839	0.225877	-6.4566	1.07081e-10	2.66914e-09
ENSBTAG00000043571	MT-ND2	protein_coding	ENSBTAG00000043571	3414.19	-1.45934	0.214763	-6.7951	1.08239e-11	3.01845e-10
ENSBTAG00000012460	ELF5	protein_coding	ENSBTAG00000012460	5.22878	-1.46297	0.574241	-2.54766	0.0108447	0.0434535
ENSBTAG00000013405	FAM92A	protein_coding	ENSBTAG00000013405	144.924	-1.4637	0.236777	-6.18174	6.33973e-10	1.41545e-08
ENSBTAG00000030824	L3HYPDH	protein_coding	ENSBTAG00000030824	43.2408	-1.46921	0.36738	-3.99917	6.3566e-05	0.000556757
ENSBTAG00000036087	ARMC2	protein_coding	ENSBTAG00000036087	61.0815	-1.47035	0.312863	-4.69967	2.60582e-06	3.10417e-05
ENSBTAG00000015510	EPHB6	protein_coding	ENSBTAG00000015510	42.3827	-1.4707	0.331283	-4.4394	9.02093e-06	9.61078e-05
ENSBTAG00000021359	NA	protein_coding	ENSBTAG00000021359	9.05862	-1.47474	0.54497	-2.70609	0.00680798	0.0299951
ENSBTAG00000019822	TPPP3	protein_coding	ENSBTAG00000019822	31.8557	-1.47509	0.447596	-3.29558	0.000982177	0.00598224
ENSBTAG00000013001	ZNF84	protein_coding	ENSBTAG00000013001	35.8614	-1.4789	0.361606	-4.08982	4.31717e-05	0.000392047
ENSBTAG00000010961	LYRM7	protein_coding	ENSBTAG00000010961	133.173	-1.47927	0.227734	-6.49562	8.26929e-11	2.07903e-09
ENSBTAG00000015108	USHBP1	protein_coding	ENSBTAG00000015108	19.7287	-1.48028	0.50597	-2.92562	0.00343769	0.017132
ENSBTAG00000014020	RTKN2	protein_coding	ENSBTAG00000014020	49.3557	-1.48222	0.548845	-2.70062	0.00692097	0.0303532
ENSBTAG00000017733	CA2	protein_coding	ENSBTAG00000017733	247.058	-1.48527	0.399362	-3.71911	0.000199924	0.00153497
ENSBTAG00000050524	NA	lncRNA	ENSBTAG00000050524	3.22915	-1.48972	0.556897	-2.67504	0.007472	0.0322951
ENSBTAG00000019777	CDCA3	protein_coding	ENSBTAG00000019777	48.9312	-1.49232	0.363401	-4.10654	4.01633e-05	0.000365868
ENSBTAG00000012365	ANP32A	protein_coding	ENSBTAG00000012365	543.012	-1.49239	0.174862	-8.53468	1.4054e-17	6.98241e-16
ENSBTAG00000019779	RAB39B	protein_coding	ENSBTAG00000019779	42.3359	-1.4924	0.414554	-3.60002	0.000318193	0.00228625
ENSBTAG00000054582	NA	protein_coding	ENSBTAG00000054582	142.708	-1.49449	0.212636	-7.02839	2.08937e-12	6.32328e-11
ENSBTAG00000003512	MYH7B	protein_coding	ENSBTAG00000003512	79.9784	-1.50499	0.309892	-4.8565	1.19478e-06	1.52565e-05
ENSBTAG00000017734	NA	protein_coding	ENSBTAG00000017734	1459.71	-1.50503	0.137322	-10.9599	5.95727e-28	5.28781e-26
ENSBTAG00000015925	SDHAF3	protein_coding	ENSBTAG00000015925	58.434	-1.5053	0.343507	-4.38215	1.17512e-05	0.000122101
ENSBTAG00000016991	EFNB2	protein_coding	ENSBTAG00000016991	34.7013	-1.5056	0.495845	-3.03642	0.00239403	0.0125948
ENSBTAG00000000419	PHEX	protein_coding	ENSBTAG00000000419	539.669	-1.50589	0.181462	-8.29866	1.05295e-16	4.78994e-15
ENSBTAG00000017181	MACROD1	protein_coding	ENSBTAG00000017181	88.787	-1.50943	0.336216	-4.48947	7.14022e-06	7.77995e-05
ENSBTAG00000019309	NA	protein_coding	ENSBTAG00000019309	121.229	-1.51293	0.270487	-5.59336	2.2272e-08	3.89212e-07
ENSBTAG00000039285	NA	protein_coding	ENSBTAG00000039285	5.71533	-1.52098	0.573924	-2.65013	0.00804603	0.0342074
ENSBTAG00000051481	FAM200A	protein_coding	ENSBTAG00000051481	31.4102	-1.5223	0.384779	-3.95629	7.61239e-05	0.000656478
ENSBTAG00000014719	TMOD1	protein_coding	ENSBTAG00000014719	41.5775	-1.52569	0.395821	-3.85449	0.000115973	0.000951647
ENSBTAG00000047376	PIN4	protein_coding	ENSBTAG00000047376	234.892	-1.52601	0.231814	-6.58292	4.61302e-11	1.20344e-09
ENSBTAG00000004555	LRP2	protein_coding	ENSBTAG00000004555	10.6232	-1.53665	0.516789	-2.97346	0.00294463	0.0150351
ENSBTAG00000016688	NA	protein_coding	ENSBTAG00000016688	3735.2	-1.54029	0.21402	-7.19695	6.15746e-13	1.96136e-11
ENSBTAG00000010419	CYP2R1	protein_coding	ENSBTAG00000010419	231.917	-1.54496	0.190448	-8.11225	4.9692e-16	2.10894e-14
ENSBTAG00000003894	NDRG4	protein_coding	ENSBTAG00000003894	9.84837	-1.54609	0.526339	-2.93743	0.00330942	0.0165958
ENSBTAG00000044079	SMIM4	protein_coding	ENSBTAG00000044079	113.111	-1.54672	0.236844	-6.53051	6.55453e-11	1.66929e-09
ENSBTAG00000015498	ELOVL4	protein_coding	ENSBTAG00000015498	47.2423	-1.54761	0.326159	-4.74496	2.08542e-06	2.51981e-05
ENSBTAG00000009826	GPD1L	protein_coding	ENSBTAG00000009826	352.201	-1.55076	0.164257	-9.44107	3.68983e-21	2.35583e-19
ENSBTAG00000012012	CYB5A	protein_coding	ENSBTAG00000012012	782.719	-1.55146	0.195183	-7.94876	1.88395e-15	7.68198e-14
ENSBTAG00000052173	NA	protein_coding	ENSBTAG00000052173	32.7597	-1.55199	0.419703	-3.69783	0.000217448	0.00164864
ENSBTAG00000010144	MTERF2	protein_coding	ENSBTAG00000010144	129.908	-1.55424	0.288501	-5.3873	7.15222e-08	1.15044e-06
ENSBTAG00000038931	TSTD3	protein_coding	ENSBTAG00000038931	102.298	-1.55532	0.272094	-5.7161	1.08995e-08	2.00586e-07
ENSBTAG00000030674	AK4	protein_coding	ENSBTAG00000030674	163.583	-1.55566	0.456918	-3.40468	0.000662426	0.00429912
ENSBTAG00000033136	COX20	protein_coding	ENSBTAG00000033136	243.103	-1.55652	0.243237	-6.3992	1.56194e-10	3.77068e-09
ENSBTAG00000006608	GGT5	protein_coding	ENSBTAG00000006608	7.45375	-1.56205	0.563452	-2.77229	0.00556643	0.0255375
ENSBTAG00000024449	CENPF	protein_coding	ENSBTAG00000024449	2061.3	-1.56273	0.231713	-6.74428	1.53792e-11	4.23203e-10
ENSBTAG00000017165	MATN2	protein_coding	ENSBTAG00000017165	15.41	-1.56442	0.485305	-3.22358	0.00126599	0.00740123
ENSBTAG00000024560	STUM	protein_coding	ENSBTAG00000024560	125.998	-1.56476	0.467444	-3.34748	0.000815498	0.00513238
ENSBTAG00000051140	NA	protein_coding	ENSBTAG00000051140	24.724	-1.56531	0.471461	-3.32011	0.000899807	0.00556436
ENSBTAG00000022583	SHC4	protein_coding	ENSBTAG00000022583	79.1471	-1.56633	0.419007	-3.73821	0.000185339	0.00144663
ENSBTAG00000016017	CCDC40	protein_coding	ENSBTAG00000016017	4.94347	-1.56863	0.575521	-2.72558	0.0064188	0.0286182
ENSBTAG00000002888	TMTC2	protein_coding	ENSBTAG00000002888	119.193	-1.56989	0.338906	-4.63224	3.61724e-06	4.17575e-05
ENSBTAG00000013861	SLC8A1	protein_coding	ENSBTAG00000013861	42.9564	-1.57714	0.356559	-4.42322	9.7241e-06	0.000102799
ENSBTAG00000008683	LDHA	protein_coding	ENSBTAG00000008683	5786.08	-1.58018	0.162039	-9.75188	1.81081e-22	1.2673e-20
ENSBTAG00000016247	TACR3	protein_coding	ENSBTAG00000016247	7.97341	-1.58398	0.550727	-2.87617	0.00402533	0.0195052
ENSBTAG00000019276	NA	protein_coding	ENSBTAG00000019276	97.0938	-1.59315	0.283866	-5.61232	1.99637e-08	3.5183e-07
ENSBTAG00000005714	ACTC1	protein_coding	ENSBTAG00000005714	14.5353	-1.59397	0.551328	-2.89115	0.00383835	0.0187876
ENSBTAG00000019496	CDKN3	protein_coding	ENSBTAG00000019496	98.2502	-1.59636	0.318745	-5.00826	5.49244e-07	7.42371e-06
ENSBTAG00000005340	SERGEF	protein_coding	ENSBTAG00000005340	68.082	-1.60024	0.288433	-5.54804	2.88892e-08	4.93014e-07
ENSBTAG00000021469	CTTNBP2	protein_coding	ENSBTAG00000021469	41.6259	-1.60852	0.448515	-3.58632	0.000335373	0.0023955
ENSBTAG00000043550	MT-CYB	protein_coding	ENSBTAG00000043550	1440.53	-1.61498	0.201824	-8.00189	1.2252e-15	5.02402e-14
ENSBTAG00000009819	CDC20	protein_coding	ENSBTAG00000009819	361.104	-1.62339	0.214572	-7.5657	3.85794e-14	1.37647e-12
ENSBTAG00000004203	VPS33A	protein_coding	ENSBTAG00000004203	367	-1.62386	0.198712	-8.17195	3.03453e-16	1.30691e-14
ENSBTAG00000051821	NA	protein_coding	ENSBTAG00000051821	82.473	-1.62453	0.27917	-5.81915	5.91493e-09	1.11968e-07
ENSBTAG00000009545	PPEF1	protein_coding	ENSBTAG00000009545	49.5472	-1.62671	0.319405	-5.09293	3.52578e-07	4.9637e-06
ENSBTAG00000004112	GAMT	protein_coding	ENSBTAG00000004112	115.082	-1.63058	0.256561	-6.35553	2.07712e-10	4.90058e-09
ENSBTAG00000043564	MT-ATP8	protein_coding	ENSBTAG00000043564	504.968	-1.63534	0.25539	-6.40331	1.52049e-10	3.68281e-09
ENSBTAG00000043559	MT-ND4L	protein_coding	ENSBTAG00000043559	536.039	-1.63546	0.250854	-6.51955	7.05194e-11	1.78842e-09
ENSBTAG00000009035	CENPE	protein_coding	ENSBTAG00000009035	1406.54	-1.63908	0.174203	-9.40904	5.00688e-21	3.16892e-19
ENSBTAG00000006185	SPC24	protein_coding	ENSBTAG00000006185	281.854	-1.63984	0.215644	-7.60437	2.86301e-14	1.0498e-12
ENSBTAG00000011982	BATF3	protein_coding	ENSBTAG00000011982	29.4165	-1.6411	0.394214	-4.16297	3.14139e-05	0.000293889
ENSBTAG00000017950	SLC4A8	protein_coding	ENSBTAG00000017950	55.9119	-1.64248	0.33143	-4.95575	7.20528e-07	9.5352e-06
ENSBTAG00000043577	MT-ND4	protein_coding	ENSBTAG00000043577	1921.72	-1.64384	0.251607	-6.53336	6.43083e-11	1.64234e-09
ENSBTAG00000045577	MCCD1	protein_coding	ENSBTAG00000045577	16.8631	-1.65958	0.473464	-3.50519	0.000456279	0.00310522
ENSBTAG00000032455	HIST2H2BF	protein_coding	ENSBTAG00000032455	391.86	-1.66353	0.170219	-9.77286	1.47235e-22	1.03541e-20
ENSBTAG00000019090	PLEKHH3	protein_coding	ENSBTAG00000019090	13.8092	-1.66868	0.488881	-3.41327	0.000641875	0.0041844
ENSBTAG00000023730	TUBB3	protein_coding	ENSBTAG00000023730	1298.53	-1.67455	0.283704	-5.90247	3.58104e-09	7.07812e-08
ENSBTAG00000003369	SYT12	protein_coding	ENSBTAG00000003369	82.9937	-1.68043	0.35038	-4.79602	1.61851e-06	2.01201e-05
ENSBTAG00000045658	NA	protein_coding	ENSBTAG00000045658	91.6667	-1.68998	0.254198	-6.64826	2.96586e-11	7.87848e-10
ENSBTAG00000037907	DSEL	protein_coding	ENSBTAG00000037907	437.057	-1.702	0.205793	-8.27041	1.33498e-16	6.054e-15
ENSBTAG00000000603	JAM2	protein_coding	ENSBTAG00000000603	8.96728	-1.71413	0.538899	-3.18081	0.00146865	0.00838728
ENSBTAG00000014225	SLC5A9	protein_coding	ENSBTAG00000014225	15.2969	-1.7203	0.516664	-3.32964	0.000869578	0.00540266
ENSBTAG00000018160	LAMA1	protein_coding	ENSBTAG00000018160	30.5941	-1.72153	0.39274	-4.38339	1.16848e-05	0.000121496
ENSBTAG00000014239	CCNB1	protein_coding	ENSBTAG00000014239	450.637	-1.73401	0.259623	-6.67897	2.40623e-11	6.46264e-10
ENSBTAG00000011562	STK32C	protein_coding	ENSBTAG00000011562	60.3792	-1.74119	0.319294	-5.45326	4.9454e-08	8.19001e-07
ENSBTAG00000005999	FSD1	protein_coding	ENSBTAG00000005999	3.85816	-1.75275	0.568662	-3.08224	0.00205452	0.0110605
ENSBTAG00000049555	NA	protein_coding	ENSBTAG00000049555	353.068	-1.75633	0.188796	-9.30277	1.36835e-20	8.40465e-19
ENSBTAG00000001823	STC2	protein_coding	ENSBTAG00000001823	188.23	-1.75747	0.281062	-6.25296	4.02733e-10	9.2179e-09
ENSBTAG00000004040	UGT2A1	protein_coding	ENSBTAG00000004040	32.7453	-1.76061	0.495723	-3.5516	0.000382898	0.00268251
ENSBTAG00000050105	C20orf202	protein_coding	ENSBTAG00000050105	16.2056	-1.76071	0.465608	-3.78153	0.000155866	0.00123918
ENSBTAG00000011917	GPAM	protein_coding	ENSBTAG00000011917	67.7551	-1.76425	0.290666	-6.06967	1.28176e-09	2.7439e-08
ENSBTAG00000020030	FITM2	protein_coding	ENSBTAG00000020030	412.816	-1.76848	0.284725	-6.21119	5.25834e-10	1.19045e-08
ENSBTAG00000006234	NPR1	protein_coding	ENSBTAG00000006234	92.2797	-1.77929	0.473391	-3.75862	0.000170856	0.00134422
ENSBTAG00000007237	BUB1B	protein_coding	ENSBTAG00000007237	647.928	-1.79536	0.152551	-11.7689	5.64503e-32	5.91185e-30
ENSBTAG00000011471	CARS2	protein_coding	ENSBTAG00000011471	310.906	-1.7966	0.193673	-9.27648	1.75177e-20	1.05811e-18
ENSBTAG00000021972	DNAH5	protein_coding	ENSBTAG00000021972	169.117	-1.82295	0.223041	-8.17318	3.00362e-16	1.29744e-14
ENSBTAG00000018399	MYH15	protein_coding	ENSBTAG00000018399	42.7278	-1.82939	0.49214	-3.71721	0.000201437	0.00154495
ENSBTAG00000016260	LRRK2	protein_coding	ENSBTAG00000016260	382.896	-1.8447	0.166535	-11.077	1.62304e-28	1.47666e-26
ENSBTAG00000003014	TRPV2	protein_coding	ENSBTAG00000003014	64.675	-1.87643	0.429312	-4.37079	1.23801e-05	0.000127995
ENSBTAG00000000451	TMEM126A	protein_coding	ENSBTAG00000000451	383.099	-1.88003	0.174434	-10.7779	4.37617e-27	3.68231e-25
ENSBTAG00000001489	TUBA1A	protein_coding	ENSBTAG00000001489	1210.47	-1.88894	0.173967	-10.858	1.82669e-27	1.5828e-25
ENSBTAG00000014135	WDR17	protein_coding	ENSBTAG00000014135	17.0832	-1.89135	0.501606	-3.77059	0.000162861	0.00129023
ENSBTAG00000007860	ASPM	protein_coding	ENSBTAG00000007860	797.535	-1.90607	0.254404	-7.49232	6.76666e-14	2.39083e-12
ENSBTAG00000053735	PEG10	protein_coding	ENSBTAG00000053735	228.289	-1.91613	0.540484	-3.54522	0.00039229	0.00273756
ENSBTAG00000037795	CYP2C87	protein_coding	ENSBTAG00000037795	169.295	-1.92263	0.269297	-7.13942	9.37261e-13	2.91532e-11
ENSBTAG00000046286	CCNB3	protein_coding	ENSBTAG00000046286	79.4601	-1.92388	0.329819	-5.83314	5.43944e-09	1.03777e-07
ENSBTAG00000034075	SLC7A11	protein_coding	ENSBTAG00000034075	26.2132	-1.92472	0.473566	-4.06431	4.81753e-05	0.000433601
ENSBTAG00000021033	SGK2	protein_coding	ENSBTAG00000021033	9.84079	-1.96676	0.532504	-3.69342	0.000221256	0.00167403
ENSBTAG00000032059	TGM5	protein_coding	ENSBTAG00000032059	6.78106	-1.96747	0.56836	-3.46166	0.000536863	0.00356855
ENSBTAG00000010145	SLC12A1	protein_coding	ENSBTAG00000010145	15.2278	-1.96937	0.504551	-3.90322	9.49197e-05	0.000798697
ENSBTAG00000021970	EYA4	protein_coding	ENSBTAG00000021970	28.6485	-1.9732	0.456823	-4.31939	1.56459e-05	0.000156641
ENSBTAG00000004034	SESN3	protein_coding	ENSBTAG00000004034	1136.05	-1.97359	0.260364	-7.58013	3.4521e-14	1.24695e-12
ENSBTAG00000048010	NUDT14	protein_coding	ENSBTAG00000048010	58.5162	-1.97956	0.326454	-6.06381	1.32937e-09	2.83333e-08
ENSBTAG00000017529	CA8	protein_coding	ENSBTAG00000017529	19.3172	-2.01477	0.445768	-4.51977	6.19061e-06	6.85298e-05
ENSBTAG00000016312	LGALS4	protein_coding	ENSBTAG00000016312	202.739	-2.02465	0.241254	-8.3922	4.77127e-17	2.2405e-15
ENSBTAG00000002103	PLCG2	protein_coding	ENSBTAG00000002103	27.3798	-2.05423	0.431715	-4.75831	1.95222e-06	2.38031e-05
ENSBTAG00000017642	BMP3	protein_coding	ENSBTAG00000017642	30.8028	-2.05532	0.561732	-3.6589	0.000253298	0.00187838
ENSBTAG00000006769	HSD3B1	protein_coding	ENSBTAG00000006769	1086.25	-2.08074	0.304357	-6.83652	8.11413e-12	2.30288e-10
ENSBTAG00000016885	LRRTM3	protein_coding	ENSBTAG00000016885	96.3436	-2.08903	0.452568	-4.61593	3.91331e-06	4.47143e-05
ENSBTAG00000006326	ALDH1L2	protein_coding	ENSBTAG00000006326	144.895	-2.12048	0.285225	-7.4344	1.05046e-13	3.62358e-12
ENSBTAG00000025942	HPGD	protein_coding	ENSBTAG00000025942	54.3734	-2.1233	0.460709	-4.60877	4.05066e-06	4.61388e-05
ENSBTAG00000012969	DKK2	protein_coding	ENSBTAG00000012969	333.169	-2.1344	0.34943	-6.10823	1.00739e-09	2.18717e-08
ENSBTAG00000031362	NXPE2	protein_coding	ENSBTAG00000031362	356.455	-2.17667	0.351032	-6.20079	5.61814e-10	1.266e-08
ENSBTAG00000016223	SCRN1	protein_coding	ENSBTAG00000016223	20.6484	-2.21165	0.462838	-4.77846	1.76641e-06	2.17727e-05
ENSBTAG00000012054	NA	protein_coding	ENSBTAG00000012054	266.128	-2.2355	0.262488	-8.51657	1.64351e-17	8.05539e-16
ENSBTAG00000012020	TRAF5	protein_coding	ENSBTAG00000012020	35.3391	-2.2406	0.438629	-5.10818	3.2528e-07	4.60613e-06
ENSBTAG00000024097	MRPS15	protein_coding	ENSBTAG00000024097	331.505	-2.27127	0.25251	-8.99476	2.36747e-19	1.36218e-17
ENSBTAG00000013047	GRM7	protein_coding	ENSBTAG00000013047	13.8737	-2.27155	0.52491	-4.32749	1.50816e-05	0.000152027
ENSBTAG00000011647	SLC25A15	protein_coding	ENSBTAG00000011647	431.869	-2.29428	0.182029	-12.604	2.00773e-36	2.51953e-34
ENSBTAG00000006599	INHBE	protein_coding	ENSBTAG00000006599	15.2317	-2.30205	0.532601	-4.32228	1.54425e-05	0.000154818
ENSBTAG00000015615	THEMIS	protein_coding	ENSBTAG00000015615	66.2484	-2.33005	0.515126	-4.52327	6.08915e-06	6.7458e-05
ENSBTAG00000043556	MT-CO2	protein_coding	ENSBTAG00000043556	41416.5	-2.48187	0.20095	-12.3507	4.83133e-35	5.67174e-33
ENSBTAG00000043568	MT-ND3	protein_coding	ENSBTAG00000043568	1017.69	-2.54934	0.283948	-8.97821	2.75212e-19	1.55886e-17
ENSBTAG00000044107	SHISAL2A	protein_coding	ENSBTAG00000044107	116.578	-2.6395	0.410207	-6.43455	1.23842e-10	3.05037e-09
ENSBTAG00000022570	NA	protein_coding	ENSBTAG00000022570	18.1288	-2.64533	0.537708	-4.91963	8.6706e-07	1.132e-05
ENSBTAG00000002326	LGALS3	protein_coding	ENSBTAG00000002326	21464.7	-2.72303	0.199778	-13.6303	2.64667e-42	4.18778e-40
ENSBTAG00000038384	KRT5	protein_coding	ENSBTAG00000038384	34.8359	-2.72508	0.400572	-6.80297	1.02484e-11	2.87449e-10
ENSBTAG00000016704	SLC37A2	protein_coding	ENSBTAG00000016704	121.593	-2.82852	0.440346	-6.42342	1.33249e-10	3.25863e-09
ENSBTAG00000035706	MYOCD	protein_coding	ENSBTAG00000035706	30.9745	-2.90978	0.430648	-6.75676	1.41114e-11	3.90531e-10
ENSBTAG00000020003	KLHL14	protein_coding	ENSBTAG00000020003	46.3447	-2.93495	0.378058	-7.76322	8.27987e-15	3.18863e-13

[truncated: 11 more sheets: Table S11, Table S12, Table S13, Table S14, Table S15, Table S16, Table S17, Table S18, Table S19, Table S20, Table S21]
